# Supplementary material for: Identification of the Ferroptosis-Related Long Non-Coding RNAs Signature to Improve the Prognosis Prediction in Papillary Renal Cell Carcinoma
Source: Front Surg. 2022 Mar 4;9:741726. doi: 10.3389/fsurg.2022.741726 (PMC8930926; doi:10.3389/fsurg.2022.741726)
Supplement: Supplementary Table 2 — Clinical information of papillary renal cell carcinoma (pRCC) patients from The Cancer Genome Atlas (TCGA) database. [file Table_2.XLSX]

## Sheet: Sheet1
Id	futime	fustat	Age	Gender	Grade	Stage	T	M	N	additional_pharmaceutical_therapy	additional_radiation_therapy	additional_surgery_locoregional_procedure	additional_surgery_metastatic_procedure	anatomic_treatment_site	drug_name	treatment_success	history_of_neoadjuvant_treatment	laterality	radiation_therapy	regimen_indication	targeted_molecular_therapy	therapy_ongoing	therapy_type
TCGA-2K-A9WE	214	0	53	MALE	unknow	Stage II	T2b	M0	NX							Complete Remission/Response	No	Left	NO		NO
TCGA-2Z-A9J1	2298	0	71	MALE	unknow	Stage I	T1a	MX	N0							Complete Remission/Response	No	Left	NO		NO
TCGA-2Z-A9J2	1795	0	71	FEMALE	unknow	Stage I	T1a	MX	NX								No	Left
TCGA-2Z-A9J3	1771	1	67	MALE	unknow	Stage II	T2	MX	NX	YES	NO	NO	NO		sunitinib		No	Right	NO		YES	NO	Chemotherapy
TCGA-2Z-A9J5	3050	0	80	MALE	unknow	Stage II	T2	MX	NX								No	Right	NO		NO
TCGA-2Z-A9J6	1731	0	60	MALE	unknow	Stage I	T1a	MX	NX								No	Left	NO		NO
TCGA-2Z-A9J7	139	1	63	MALE	unknow	Stage IV	T2	M1	NX	NO	YES	NO	NO	Distant site			No	Right	YES		NO
TCGA-2Z-A9J8	2790	0	50	MALE	unknow	Stage I	T1b	MX	NX	NO	NO	NO	NO			Progressive Disease	No	Left
TCGA-2Z-A9J9	2294	0	77	MALE	unknow	Stage I	T1a	MX	NX								No	Left
TCGA-2Z-A9JD	1060	0	66	MALE	unknow	Stage I	T1a	MX	NX								No	Right
TCGA-2Z-A9JE	1728	0	59	MALE	unknow	Stage I	T1a	MX	NX							Complete Remission/Response	No	Right	NO		NO
TCGA-2Z-A9JG	1662	0	64	MALE	unknow	Stage I	T1a	MX	NX							Complete Remission/Response	No	Left	NO		NO
TCGA-2Z-A9JI	1567	0	38	MALE	unknow	Stage III	T3a	MX	NX							Complete Remission/Response	No	Left	NO		NO
TCGA-2Z-A9JJ	1213	0	69	FEMALE	unknow	Stage I	T1a	M0	NX								No	Right	NO		NO
TCGA-2Z-A9JK	1186	0	50	MALE	unknow	Stage III	T3a	MX	NX	NO	NO	YES	NO			Stable Disease	No	Left	NO		NO
TCGA-2Z-A9JL	1006	0	47	MALE	unknow	Stage I	T1a	MX	NX								No	Right	NO		NO
TCGA-2Z-A9JM	934	0	28	MALE	unknow	Stage I	T1a	MX	NX								No	Left	NO		NO
TCGA-2Z-A9JN	740	0	50	FEMALE	unknow	Stage I	T1a	MX	NX							Complete Remission/Response	No	Right	NO		NO
TCGA-2Z-A9JO	949	0	56	FEMALE	unknow	Stage I	T1b	MX	N0							Complete Remission/Response	No	Right	NO		NO
TCGA-2Z-A9JP	893	0	63	MALE	unknow	Stage I	T1a	MX	NX							Complete Remission/Response	No	Left	NO		NO
TCGA-2Z-A9JQ	778	0	66	MALE	unknow	Stage I	T1a	MX	NX	NO	NO	NO	NO			Complete Remission/Response	No	Right	NO		NO
TCGA-2Z-A9JR	161	0	57	MALE	unknow	Stage I	T1a	MX	NX								No	Right
TCGA-2Z-A9JS	492	1	74	MALE	unknow	Stage I	T1a	MX	NX								No	Left	NO		NO
TCGA-2Z-A9JT	684	0	71	MALE	unknow	Stage I	T1a	MX	NX							Complete Remission/Response	No	Right	NO		NO
TCGA-4A-A93W	4	0	66	FEMALE	unknow	Stage I	T1a	M0	N0							Complete Remission/Response	No	Right	NO		NO
TCGA-4A-A93X	390	0	58	MALE	unknow	Stage IV	T3a	MX	N1						Sutent	Stable Disease	No	Right	NO		YES	YES	Chemotherapy
TCGA-4A-A93Y	352	0	63	FEMALE	unknow	Stage II	T2b	M0	N0							Complete Remission/Response	No	Left	NO		NO
TCGA-5P-A9JU	373	0	81	MALE	unknow	Stage III	T3a	M0	N0								No	Left	NO		NO
TCGA-5P-A9JV	2043	0	49	MALE	unknow	unknow	T1a	unknow	NX								No	Left
TCGA-5P-A9JW	3241	0	64	MALE	unknow	unknow	T1a	MX	NX								No	Left	NO		NO
TCGA-5P-A9JY	1508	1	79	MALE	unknow	unknow	T2	MX	NX								No	Left	NO		NO
TCGA-5P-A9JZ	2744	0	51	FEMALE	unknow	unknow	T1b	unknow	NX							Complete Remission/Response	No	Right	NO		NO
TCGA-5P-A9K0	677	0	75	MALE	unknow	unknow	T1a	MX	NX								No	Right
TCGA-5P-A9K2	2392	0	62	MALE	unknow	unknow	T1b	MX	NX							Complete Remission/Response	No	Right	NO		NO
TCGA-5P-A9K3	471	1	59	MALE	unknow	unknow	T2	MX	NX	YES	NO	NO	NO				No	Right	NO		YES
TCGA-5P-A9K4	2184	0	54	MALE	unknow	unknow	T1b	MX	NX							Complete Remission/Response	No	Left	NO		NO
TCGA-5P-A9K6	1914	0	64	MALE	unknow	unknow	T1a	MX	NX								No	Right	NO		NO
TCGA-5P-A9K8	1309	0	51	FEMALE	unknow	unknow	T3a	MX	NX							Complete Remission/Response	No	Right	NO		NO
TCGA-5P-A9K9	589	1	59	FEMALE	unknow	unknow	T3a	MX	N2	YES		NO					No	Left	NO		NO
TCGA-5P-A9KA	395	0	61	MALE	unknow	unknow	T1a	MX	NX							Complete Remission/Response	No	Right	NO		NO
TCGA-5P-A9KC	377	0	51	FEMALE	unknow	unknow	T1b	MX	NX								No	Left	NO		NO
TCGA-5P-A9KE	824	0	70	MALE	unknow	unknow	T1b	M0	NX							Complete Remission/Response	No	Right	NO		NO
TCGA-5P-A9KF	845	0	53	MALE	unknow	unknow	T1a	MX	N0	NO	NO	YES	NO			Complete Remission/Response	No	Bilateral	NO		NO
TCGA-5P-A9KH	2051	0	77	MALE	unknow	unknow	T1a	MX	NX								No	Right
TCGA-A4-7286	554	0	42	MALE	unknow	unknow	T3a	unknow	NX							Complete Remission/Response	No	Left	NO		NO
TCGA-A4-7287	597	1	75	FEMALE	unknow	Stage I	T1	MX	NX	YES	NO		NO	Distant Recurrence	Carboplatin	Progressive Disease	No	Left	NO		NO	NO	Chemotherapy
TCGA-A4-7288	1857	0	71	FEMALE	unknow	unknow	T1a	MX	NX							Complete Remission/Response	No	Right	NO		NO
TCGA-A4-7583	3	0	60	MALE	unknow	Stage I	T1	M0	N0								No	Left
TCGA-A4-7584	650	0	59	MALE	unknow	Stage I	T1a	MX	NX							Complete Remission/Response	No	Left	NO		NO
TCGA-A4-7585	1070	1	67	MALE	unknow	Stage III	T3a	M0	N0							Complete Remission/Response	No	Left	NO		NO
TCGA-A4-7732	582	0	55	MALE	unknow	unknow	T2a	MX	NX							Complete Remission/Response	No	Right	NO		NO
TCGA-A4-7734	27	0	53	FEMALE	unknow	Stage I	T1a	MX	NX								No	Right
TCGA-A4-7828	238	0	74	FEMALE	unknow	Stage I	T1a	M0	NX							Complete Remission/Response	No	Left	NO		NO
TCGA-A4-7915	7	0	35	FEMALE	unknow	Stage II	T2b	MX	N0								No	Left
TCGA-A4-7996	506	0	61	FEMALE	unknow	Stage I	T1a	MX	NX	NO	NO	YES	NO			Complete Remission/Response	No	Left	NO		NO
TCGA-A4-7997	927	0	67	MALE	unknow	Stage I	T1b	M0	NX								No	Left	NO		NO
TCGA-A4-8098	896	0	73	MALE	unknow	Stage I	T1a	MX	NX							Complete Remission/Response	No	Right	NO		NO
TCGA-A4-8310	780	0	58	MALE	unknow	Stage III	T3a	MX	NX							Complete Remission/Response	No	Right	NO		NO
TCGA-A4-8311	729	0	60	MALE	unknow	Stage I	T1a	MX	NX							Complete Remission/Response	No	Left	NO		NO
TCGA-A4-8312	708	0	60	MALE	unknow	Stage I	T1	MX	NX							Complete Remission/Response	No	Left	NO		NO
TCGA-A4-8515	709	0	47	MALE	unknow	Stage I	T1a	MX	NX							Complete Remission/Response	No	Right	NO		NO
TCGA-A4-8516	23	0	62	MALE	unknow	Stage III	T3a	MX	NX								No	Right
TCGA-A4-8517	597	0	71	MALE	unknow	Stage I	T1a	MX	NX							Complete Remission/Response	No	Right	NO		NO
TCGA-A4-8518	600	0	48	MALE	unknow	Stage I	T1a	MX	NX							Complete Remission/Response	No	Left	NO		NO
TCGA-A4-8630	436	0	59	FEMALE	unknow	Stage I	T1b	MX	NX							Complete Remission/Response	No	Right	NO		NO
TCGA-A4-A48D	379	0	84	MALE	unknow	Stage I	T1b	MX	NX							Complete Remission/Response	No	Right	NO		NO
TCGA-A4-A4ZT	516	0	71	FEMALE	unknow	Stage I	T1b	MX	NX							Complete Remission/Response	No	Left	NO		NO
TCGA-A4-A57E	258	1	59	MALE	unknow	Stage IV	T2a	M1	N0						Afinitor	Progressive Disease	No	Left	NO		YES	NO	Chemotherapy
TCGA-A4-A5DU	496	0	45	FEMALE	unknow	Stage I	T1a	MX	NX							Complete Remission/Response	No	Left	NO		NO
TCGA-A4-A5XZ	479	0	65	FEMALE	unknow	Stage II	T2a	MX	NX							Complete Remission/Response	No	Right	NO		NO
TCGA-A4-A5Y0	252	0	61	FEMALE	unknow	Stage I	T1b	MX	NX							Complete Remission/Response	No	Left	NO		NO
TCGA-A4-A5Y1	395	1	75	MALE	unknow	Stage III	T1b	MX	N1		NO	NO	NO			Progressive Disease	No	Left	NO		NO
TCGA-A4-A6HP	379	0	66	MALE	unknow	Stage I	T1a	MX	NX							Complete Remission/Response	No	Left	NO		NO
TCGA-A4-A772	0	0	39	MALE	unknow	Stage I	T1b	MX	NX								No	Right
TCGA-A4-A7UZ	0	0	71	MALE	unknow	Stage III	T3a	MX	N1								No	Left
TCGA-AL-3466	293	1	41	MALE	unknow	Stage IV	T3b	M1	N1	NO	YES	NO	YES	Distant Recurrence	Interferon		No	Right		RECURRENCE		NO	Immunotherapy
TCGA-AL-3467	2135	0	54	FEMALE	unknow	unknow	T1b	M0	NX	NO	NO						No	Left
TCGA-AL-3468	2331	1	74	MALE	unknow	Stage II	T2	M0	NX	NO	NO						No	Right
TCGA-AL-3471	1500	1	74	MALE	unknow	Stage I	T1b	M0	NX	NO	NO						No	Right
TCGA-AL-3472	2029	0	57	MALE	unknow	unknow	T2	M0	N0	NO	NO						No	Left
TCGA-AL-3473	1906	0	55	MALE	unknow	Stage II	T2	M0	N0	NO	NO						No	Left
TCGA-AL-7173	2060	0	72	FEMALE	unknow	Stage IV	T3	M0	N2			NO	NO				No	Right
TCGA-AL-A5DJ	1498	1	54	FEMALE	unknow	Stage III	T3a	MX	NX						Temsirolimus	Progressive Disease	No	Left				NO	Targeted Molecular therapy
TCGA-AT-A5NU	67	0	77	MALE	unknow	Stage I	T1a	MX	NX								No	Left
TCGA-B1-5398	1251	0	73	MALE	unknow	Stage III	T3b	M0	N0								No	Right
TCGA-B1-7332	1141	0	60	FEMALE	unknow	Stage II	T2a	MX	NX							Complete Remission/Response	No	Left	NO		NO
TCGA-B1-A47M	659	0	79	MALE	unknow	Stage III	T3a	MX	NX	NO	NO	NO				Progressive Disease	No	Left	NO		NO
TCGA-B1-A47N	1110	0	62	MALE	unknow	Stage I	T1a	MX	NX							Complete Remission/Response	No	Left	NO		NO
TCGA-B1-A47O	842	0	54	FEMALE	unknow	Stage I	T1b	MX	N0							Complete Remission/Response	No	Right	NO		NO
TCGA-B1-A654	616	0	43	FEMALE	unknow	Stage I	T1a	M0	NX							Complete Remission/Response	No	Right	NO		NO
TCGA-B1-A655	510	0	77	FEMALE	unknow	Stage I	T1a	M0	N0							Complete Remission/Response	No	Left	NO		NO
TCGA-B1-A656	618	0	64	MALE	unknow	Stage I	T1a	M0	N0							Complete Remission/Response	No	Left	NO		NO
TCGA-B1-A657	641	0	54	MALE	unknow	Stage I	T1b	M0	N0							Complete Remission/Response	No	Right	NO		NO
TCGA-B3-3925	1029	0	52	MALE	unknow	Stage III	T3a	M0	NX								No	Left
TCGA-B3-3926	883	0	59	FEMALE	unknow	Stage I	T1	M0	NX								No	Left
TCGA-B3-4103	930	0	56	MALE	unknow	Stage I	T1a	M0	NX								No	Right
TCGA-B3-4104	1049	0	75	MALE	unknow	Stage II	T2	M0	NX								No	Right
TCGA-B3-8121	379	0	48	FEMALE	unknow	Stage I	T1	MX	NX			NO				Complete Remission/Response	No	Right	NO		NO
TCGA-B3-A6W5	309	0	43	MALE	unknow	Stage I	T1	MX	NX							Complete Remission/Response	No	Right	NO		NO
TCGA-B9-4113	1536	1	64	MALE	unknow	Stage I	T1	unknow	NX								No	Left
TCGA-B9-4114	857	0	49	MALE	unknow	unknow	T2	unknow	NX						Sunitinib		No	Left				YES
TCGA-B9-4115	803	0	53	MALE	unknow	Stage I	T1a	unknow	NX								No	Right
TCGA-B9-4116	627	0	75	FEMALE	unknow	unknow	T2a	unknow	NX								No	Left
TCGA-B9-4117	14	0	48	FEMALE	unknow	unknow	T2	unknow	NX								No	Left
TCGA-B9-4617	35	0	41	MALE	unknow	unknow	T1a	M0	NX								No	Left
TCGA-B9-5155	665	0	71	MALE	unknow	Stage III	T3a	unknow	NX								No	Right
TCGA-B9-5156	1338	0	51	MALE	unknow	unknow	T1a	unknow	NX								No	Left
TCGA-B9-7268	671	0	59	MALE	unknow	Stage II	T2	M0	N0							Complete Remission/Response	No	Left	NO		NO
TCGA-B9-A44B	361	0	70	MALE	unknow	Stage III	T3b	unknow	NX								No	Left
TCGA-B9-A5W7	585	0	47	MALE	unknow	Stage I	T1a	unknow	NX	NO	NO	YES					No	Right	NO		NO
TCGA-B9-A5W8	524	0	50	MALE	unknow	Stage II	T2b	M0	NX							Complete Remission/Response	No	Right	NO		NO
TCGA-B9-A5W9	5	0	40	MALE	unknow	Stage I	T1b	MX	NX								No	Right
TCGA-B9-A69E	452	0	71	MALE	unknow	Stage III	T3a	unknow	NX							Complete Remission/Response	No	Left	NO		NO
TCGA-B9-A8YH	532	0	52	MALE	unknow	Stage I	T1a	MX	NX							Complete Remission/Response	No	Right	NO		NO
TCGA-B9-A8YI	374	0	79	MALE	unknow	Stage I	T1b	MX	NX							Complete Remission/Response	No	Left	NO		NO
TCGA-BQ-5875	2639	0	66	FEMALE	unknow	Stage III	T3a	M0	NX	NO	NO	NO	NO				No	Left
TCGA-BQ-5876	586	0	75	MALE	unknow	Stage I	T1a	M0	NX	NO	NO	NO	NO				No	Right
TCGA-BQ-5877	270	1	60	MALE	unknow	Stage IV	T3a	M1	N1					Distant site	17-AAG		No	Left		PROGRESSION		NO	Chemotherapy
TCGA-BQ-5878	1938	0	79	FEMALE	unknow	Stage III	T3a	M0	N1	YES	NO	NO	NO		Sorafenib		No	Left		OTHER, SPECIFY IN NOTES		YES	Targeted Molecular therapy
TCGA-BQ-5879	697	1	32	FEMALE	unknow	Stage III	T3b	M0	N1	YES	NO	NO	NO		Bevacizumab		No	Right		OTHER, SPECIFY IN NOTES		NO	Chemotherapy
TCGA-BQ-5880	1314	1	79	MALE	unknow	Stage III	T3a	M0	N1	NO	NO	NO	NO				No	Left
TCGA-BQ-5881	1454	0	69	MALE	unknow	Stage I	T1a	M0	NX								No	Right
TCGA-BQ-5882	658	1	54	MALE	unknow	Stage III	T3b	M0	N0	NO	NO	NO	NO				No	Right
TCGA-BQ-5883	1242	0	79	FEMALE	unknow	Stage I	T1a	M0	NX	NO	NO	NO	NO				No	Right
TCGA-BQ-5884	792	0	59	FEMALE	unknow	Stage I	T1a	M0	NX								No	Right
TCGA-BQ-5885	921	0	63	MALE	unknow	Stage III	T3	M0	N0								No	Left
TCGA-BQ-5886	792	0	75	MALE	unknow	Stage III	T3a	M0	NX								No	Left
TCGA-BQ-5887	771	0	54	MALE	unknow	Stage III	T3a	M0	N0								No	Right
TCGA-BQ-5888	403	0	74	FEMALE	unknow	Stage I	T1a	M0	N0								No	Right
TCGA-BQ-5889	329	1	63	MALE	unknow	Stage IV	T3b	M1	N1	YES	YES	NO	NO	Distant site	Temsirolimus		No	Left		PALLIATIVE		NO	Chemotherapy
TCGA-BQ-5890	233	0	69	MALE	unknow	Stage III	T3a	M0	N0								No	Right
TCGA-BQ-5891	29	0	57	FEMALE	unknow	Stage III	T3b	M0	N0								No	Right
TCGA-BQ-5892	364	0	51	MALE	unknow	Stage I	T1b	M0	N0								No	Left
TCGA-BQ-5893	241	1	61	MALE	unknow	Stage IV	T3a	M1	N1	NO	YES	NO	NO	Distant site	Everolimus		No	Left		PROGRESSION		NO	Chemotherapy
TCGA-BQ-5894	84	0	42	MALE	unknow	Stage IV	T3b	M1	N1				NO				No	Left
TCGA-BQ-7044	3760	0	73	MALE	unknow	Stage III	T3a	M0	NX								No	Left
TCGA-BQ-7045	1468	1	78	MALE	unknow	Stage I	T1b	M0	N0								No	Left
TCGA-BQ-7046	2948	0	61	MALE	unknow	Stage I	T1a	M0	NX								No	Left
TCGA-BQ-7048	2839	0	64	MALE	unknow	Stage III	T3a	M0	N0	NO	NO		NO	Distant site	Sunitinib		No	Left		PROGRESSION		NO	Targeted Molecular therapy
TCGA-BQ-7049	1364	1	45	FEMALE	unknow	Stage I	T1a	M0	NX								No	Right
TCGA-BQ-7050	1864	0	53	FEMALE	unknow	Stage I	T1a	M0	N0								No	Left
TCGA-BQ-7051	1533	0	74	MALE	unknow	Stage II	T2	M0	N0								No	Right
TCGA-BQ-7053	1516	0	57	FEMALE	unknow	Stage III	T3	M0	NX								No	Right
TCGA-BQ-7055	799	0	73	MALE	unknow	Stage I	T1a	M0	NX								No	Left
TCGA-BQ-7056	612	0	75	FEMALE	unknow	Stage III	T3b	M0	N0	YES	NO		NO		Sunitinib		No	Right		OTHER, SPECIFY IN NOTES			Targeted Molecular therapy
TCGA-BQ-7058	343	1	81	MALE	unknow	Stage III	T3	M0	unknow	YES					Sorafenib		No	Right		OTHER, SPECIFY IN NOTES		NO	Targeted Molecular therapy
TCGA-BQ-7059	232	0	71	MALE	unknow	Stage I	T1b	M0	NX								No	Right
TCGA-BQ-7060	214	0	53	MALE	unknow	Stage I	T1a	M0	NX								No	Right
TCGA-BQ-7061	218	0	83	FEMALE	unknow	Stage I	T1b	M0	NX								No	Left
TCGA-BQ-7062	116	0	64	MALE	unknow	Stage I	T1a	M0	NX								No	Left
TCGA-DW-5560	1486	0	38	FEMALE	unknow	Stage I	T1b	M0	NX								No	Right
TCGA-DW-5561	414	0	51	MALE	unknow	Stage I	T1a	M0	NX	NO	NO	NO	NO				No	Left
TCGA-DW-7834	3950	0	53	MALE	unknow	Stage I	T1	MX	NX	NO	NO	NO	NO				No	Left
TCGA-DW-7836	1093	0	55	MALE	unknow	Stage I	T1a	MX	NX								No	Right
TCGA-DW-7837	1142	0	43	MALE	unknow	Stage I	T1b	MX	NX								No	Right
TCGA-DW-7838	744	0	66	MALE	unknow	Stage I	T1b	MX	NX	NO	NO	NO	NO				No	Left
TCGA-DW-7839	419	0	58	FEMALE	unknow	Stage I	T1b	MX	NX								No	Right
TCGA-DW-7840	114	0	60	MALE	unknow	Stage I	T1b	MX	NX								No	Right
TCGA-DW-7841	445	0	61	MALE	unknow	Stage I	T1b	MX	NX								No	Left
TCGA-DW-7842	92	0	52	MALE	unknow	Stage I	T1a	MX	NX								No	Left
TCGA-DW-7963	1240	0	43	MALE	unknow	Stage I	T1b	MX	N0							Complete Remission/Response	No	Right	NO		NO
TCGA-DZ-6131	2429	0	31	MALE	unknow	Stage III	T3a	MX	N0								No	Right
TCGA-DZ-6132	2460	0	69	MALE	unknow	Stage I	T1a	MX	NX								No	Right
TCGA-DZ-6133	1557	1	66	FEMALE	unknow	Stage I	T1a	MX	NX								No	Right
TCGA-DZ-6134	1856	0	69	MALE	unknow	Stage I	T1a	MX	NX								No	Left
TCGA-DZ-6135	2269	0	45	MALE	unknow	Stage I	T1a	MX	NX								No	Left	NO		NO
TCGA-EV-5901	1040	0	47	FEMALE	unknow	Stage I	T1	M0	NX								No	Left
TCGA-EV-5902	578	0	58	MALE	unknow	Stage I	T1	M0	NX								No	Left
TCGA-EV-5903	757	0	57	MALE	unknow	Stage I	T1a	M0	NX								No	Left
TCGA-F9-A4JJ	325	1	35	FEMALE	unknow	Stage III	T3a	MX	NX	NO	YES	YES	YES	Distant site			No	Left	NO		NO
TCGA-F9-A7Q0	398	0	37	FEMALE	unknow	Stage I	T1b	M0	NX							Complete Remission/Response	No	Left
TCGA-F9-A7VF	73	0	75	FEMALE	unknow	Stage I	T1a	M0	NX							Complete Remission/Response	No	Left
TCGA-F9-A8NY	36	0	38	FEMALE	unknow	Stage IV	T4	M1	N1								No	Right
TCGA-F9-A97G	13	0	79	MALE	unknow	Stage III	T3	M0	N0								No	Left
TCGA-G7-6789	122	1	53	FEMALE	unknow	Stage IV	T3a	MX	N2						intron a		No	Left		ADJUVANT		NO	Immunotherapy
TCGA-G7-6790	1575	0	57	MALE	unknow	Stage I	T1a	MX	NX	NO	NO						No	Right
TCGA-G7-6792	2765	0	40	MALE	unknow	Stage I	T1b	MX	NX								No	Left
TCGA-G7-6793	336	1	60	FEMALE	unknow	Stage IV	T3a	MX	N2						sutent		No	Left		ADJUVANT		NO	Chemotherapy
TCGA-G7-6795	1194	0	56	MALE	unknow	Stage I	T1a	MX	N0								No	Left
TCGA-G7-6796	2173	0	58	MALE	unknow	Stage I	T1a	MX	NX								No	Left
TCGA-G7-6797	765	0	46	MALE	unknow	Stage III	T1a	MX	NX								No	Left
TCGA-G7-7501	624	1	55	FEMALE	unknow	Stage III	T3a	MX	N1	YES	NO	NO	NO		sutent		No	Left				NO	Chemotherapy
TCGA-G7-7502	786	0	83	MALE	unknow	Stage I	T1b	MX	NX							Complete Remission/Response	No	Left	NO		NO
TCGA-G7-A4TM	768	0	40	MALE	unknow	Stage I	T1a	MX	NX							Complete Remission/Response	No	Right	NO		NO
TCGA-G7-A8LB	547	0	70	MALE	unknow	Stage IV	T2a	MX	NX							Stable Disease	No	Left	NO		NO
TCGA-G7-A8LC	702	0	61	MALE	unknow	Stage I	T1a	MX	NX							Complete Remission/Response	No	Right	NO		NO
TCGA-G7-A8LD	514	1	71	MALE	unknow	Stage III	T3a	MX	N1	YES	NO	YES	NO		Sutent		No	Left	NO		NO	NO	Targeted Molecular therapy
TCGA-G7-A8LE	2453	0	62	MALE	unknow	Stage I	T1a	MX	NX							Complete Remission/Response	No	Left	NO		NO
TCGA-GL-6846	5925	0	52	MALE	unknow	Stage IV	T4	MX	N1								No	Right
TCGA-GL-7773	393	0	63	MALE	unknow	Stage I	T1a	MX	NX							Complete Remission/Response	No	Right	NO		NO
TCGA-GL-7966	112	0	28	FEMALE	unknow	Stage III	T3	MX	N1					Distant site	Sunitinib		No	Right		PALLIATIVE		NO	Chemotherapy
TCGA-GL-8500	841	0	63	MALE	unknow	Stage I	T1b	MX	NX							Complete Remission/Response	No	Left	NO		NO
TCGA-GL-A4EM	32	0	61	MALE	unknow	Stage I	T1b	MX	NX								No	Right
TCGA-GL-A59R	378	0	79	MALE	unknow	Stage III	T3c	MX	N0							Complete Remission/Response	No	Left	NO		NO
TCGA-GL-A59T	546	0	46	MALE	unknow	Stage I	T1b	MX	NX							Complete Remission/Response	No	Left	NO		NO
TCGA-GL-A9DC	392	0	66	FEMALE	unknow	Stage I	T1b	MX	N0							Complete Remission/Response	No	Left	NO		NO
TCGA-GL-A9DD	341	0	69	MALE	unknow	Stage I	T1a	MX	NX							Complete Remission/Response	No	Right	NO		NO
TCGA-GL-A9DE	496	0	74	MALE	unknow	Stage I	T1b	MX	NX							Complete Remission/Response	No	Right	NO		NO
TCGA-HE-7128		0	unknow	MALE	unknow	Stage I	T1	MX	NX								No	Left
TCGA-HE-7129	2492	0	unknow	MALE	unknow	Stage II	T2	M0	NX								No	Right
TCGA-HE-7130	1770	0	unknow	FEMALE	unknow	Stage III	T3	M0	NX								No	Right
TCGA-HE-A5NF	2582	0	58	MALE	unknow	Stage I	T1a	unknow	NX							Complete Remission/Response	No	Left	NO		NO
TCGA-HE-A5NH	791	0	62	MALE	unknow	Stage I	T1a	unknow	NX							Complete Remission/Response	No	Left	NO		NO
TCGA-HE-A5NI	360	0	73	MALE	unknow	Stage I	T1a	M0	NX								No	Left	NO		NO
TCGA-HE-A5NJ	1726	0	58	MALE	unknow	unknow	T1b	M0	NX								No	Right
TCGA-HE-A5NK	2228	0	82	MALE	unknow	unknow	T1b	M0	NX								No	Right
TCGA-HE-A5NL	767	0	51	MALE	unknow	Stage I	T1a	MX	NX							Complete Remission/Response	No	Right	NO		NO
TCGA-IA-A40U	511	0	56	MALE	unknow	Stage III	T3b	MX	N0							Complete Remission/Response	No	Left	NO		NO
TCGA-IA-A40X	608	0	49	FEMALE	unknow	Stage I	T1a	MX	NX							Complete Remission/Response	No	Left	NO		NO
TCGA-IA-A40Y	62	0	60	FEMALE	unknow	Stage III	T3a	MX	N1							Complete Remission/Response	No	Right
TCGA-IA-A83S	2609	1	81	MALE	unknow	unknow	TX	MX	NX								No	Left
TCGA-IA-A83T	2684	1	80	MALE	unknow	unknow	TX	MX	NX								No	Left	NO		NO
TCGA-IA-A83V	2941	1	63	MALE	unknow	Stage I	T1b	MX	NX								No	Left
TCGA-IA-A83W	2043	1	70	MALE	unknow	Stage I	T1	M0	N0	NO	NO	YES			Cytoxan		No	Right	NO		YES	NO	Chemotherapy
TCGA-IZ-8195	677	0	82	MALE	unknow	Stage II	T2a	MX	NX							Complete Remission/Response	No	Left	NO		NO
TCGA-IZ-8196	649	0	50	MALE	unknow	Stage I	T1a	MX	NX							Complete Remission/Response	No	Right	NO		NO
TCGA-IZ-A6M8	497	0	69	MALE	unknow	Stage I	T1a	MX	NX								No	Right	NO		NO
TCGA-IZ-A6M9	376	0	63	MALE	unknow	Stage I	T1a	MX	NX							Complete Remission/Response	No	Right	NO		NO
TCGA-J7-6720	388	0	42	MALE	unknow	Stage I	T1	M0	N0							Complete Remission/Response	No	Left	NO		NO
TCGA-J7-8537	321	1	37	FEMALE	unknow	Stage III	T3	M0	N1	NO	NO	NO				Progressive Disease	No	Left	NO		NO
TCGA-J7-A8I2	307	0	75	MALE	unknow	Stage I	T1b	M0	N0	NO	NO		NO			Progressive Disease	No	Left	NO		NO
TCGA-KV-A6GD	560	0	85	MALE	unknow	Stage I	T1b	M0	NX							Complete Remission/Response	No	Right	NO		NO
TCGA-KV-A6GE	885	0	65	MALE	unknow	Stage I	T1a	MX	NX							Complete Remission/Response	No	Right	NO		NO
TCGA-KV-A74V	347	0	40	MALE	unknow	Stage I	T1a	M0	N0							Complete Remission/Response	No	Right	NO		NO
TCGA-MH-A55W	1043	0	50	MALE	unknow	Stage I	T1b	MX	NX								No	Right	NO		NO
TCGA-MH-A55Z	845	0	65	MALE	unknow	Stage I	T1b	MX	NX							Complete Remission/Response	No	Right	NO		NO
TCGA-MH-A560	924	0	62	MALE	unknow	Stage I	T1a	MX	NX							Complete Remission/Response	No	Left	NO		NO
TCGA-MH-A561	841	0	66	MALE	unknow	Stage I	T1a	MX	NX							Complete Remission/Response	No	Left	NO		NO
TCGA-MH-A562	616	0	57	MALE	unknow	Stage I	T1a	MX	NX							Complete Remission/Response	No	Left	NO		NO
TCGA-MH-A854	536	0	62	FEMALE	unknow	Stage I	T1b	MX	NX								No	Bilateral	NO		NO
TCGA-MH-A855	369	0	52	FEMALE	unknow	Stage II	T2b	MX	NX	YES	NO				alimta		No	Right	NO		YES	NO	Chemotherapy
TCGA-MH-A856	947	0	54	MALE	unknow	Stage I	T1a	M0	NX							Complete Remission/Response	No	Right	NO		NO
TCGA-MH-A857	890	0	63	MALE	unknow	Stage I	T1a	M0	NX							Complete Remission/Response	No	Left	NO		NO
TCGA-O9-A75Z	471	0	44	MALE	unknow	Stage I	T1a	MX	NX								No	Left
TCGA-P4-A5E6	3035	0	67	MALE	unknow	Stage III	T1b	MX	N1							Complete Remission/Response	No	Left	NO		NO
TCGA-P4-A5E7	2649	0	74	FEMALE	unknow	Stage I	T1b	MX	NX							Complete Remission/Response	No	Left	NO		NO
TCGA-P4-A5E8	1306	1	57	MALE	unknow	Stage III	T2a	M0	N1	YES	NO	NO					No	Left	NO		NO
TCGA-P4-A5EA	201	1	54	FEMALE	unknow	Stage III	T3a	MX	N1	YES	NO	NO	NO				No	Left	NO		NO
TCGA-P4-A5EB	2477	0	83	MALE	unknow	Stage I	T1b	MX	NX							Complete Remission/Response	No	Right	NO		NO
TCGA-P4-A5ED	2816	0	51	MALE	unknow	Stage I	T1a	MX	NX							Complete Remission/Response	No	Left	NO		NO
TCGA-P4-AAVK	1590	0	74	MALE	unknow	Stage III	T3a	MX	N1	YES	NO		NO				No	Right	NO		NO
TCGA-P4-AAVL	487	1	85	MALE	unknow	Stage III	T3b	MX	N0	NO	NO	NO					No	Left	NO		NO
TCGA-P4-AAVM	1539	0	69	MALE	unknow	Stage I	T1a	MX	NX							Complete Remission/Response	No	Left	NO		NO
TCGA-P4-AAVO	2400	0	69	MALE	unknow	Stage I	T1b	MX	NX								No	Right	NO		NO
TCGA-PJ-A5Z8	600	0	60	FEMALE	unknow	Stage I	T1a	M0	NX							Complete Remission/Response	No	Right	NO		NO
TCGA-PJ-A5Z9	540	0	80	FEMALE	unknow	Stage I	T1b	MX	NX			NO	NO			Complete Remission/Response	No	Left	NO		NO
TCGA-PJ-A8JU	380	0	81	FEMALE	unknow	Stage I	T1a	MX	NX							Complete Remission/Response	No	Right	NO		NO
TCGA-Q2-A5QZ	428	0	61	FEMALE	unknow	Stage III	T3a	MX	NX	NO	NO		YES				No	Right	NO		NO
TCGA-SX-A71R	1457	0	51	MALE	unknow	Stage I	T1a	M0	N0							Complete Remission/Response	No	Left	NO		NO
TCGA-SX-A71S	1504	0	66	FEMALE	unknow	Stage I	T1	M0	NX							Complete Remission/Response	No	Left	NO		NO
TCGA-SX-A71U	1357	0	57	MALE	unknow	Stage I	T1a	M0	NX							Complete Remission/Response	No	Right	NO		NO
TCGA-SX-A71V	876	0	80	MALE	unknow	Stage I	T1	M0	NX							Complete Remission/Response	No	Right	NO		NO
TCGA-SX-A71W	1076	0	66	MALE	unknow	Stage I	T1b	M0	NX							Complete Remission/Response	No	Right	NO		NO
TCGA-SX-A7SL	823	0	74	MALE	unknow	Stage I	T1a	M0	NX							Complete Remission/Response	No	Left	NO		NO
TCGA-SX-A7SM	363	1	60	MALE	unknow	Stage IV	T3a	M1	N1						pazopanib		No	Left	NO		YES	NO	Targeted Molecular therapy
TCGA-SX-A7SN	578	0	52	MALE	unknow	Stage I	T1b	M0	NX							Complete Remission/Response	No	Left	NO		NO
TCGA-SX-A7SO	1257	0	64	MALE	unknow	Stage I	T1b	M0	NX							Complete Remission/Response	No	Left	NO		NO
TCGA-SX-A7SP	496	1	66	FEMALE	unknow	Stage I	T1b	M0	N0								No	Left	NO		NO
TCGA-SX-A7SQ	1266	0	48	MALE	unknow	Stage I	T1	M0	NX							Complete Remission/Response	No	Left	NO		NO
TCGA-SX-A7SR	805	0	66	MALE	unknow	Stage II	T2a	M0	NX							Complete Remission/Response	No	Right	NO		NO
TCGA-SX-A7SS	1615	0	67	MALE	unknow	Stage I	T1	M0	N0							Complete Remission/Response	No	Right	NO		NO
TCGA-SX-A7SU	1331	0	47	MALE	unknow	Stage I	T1	M0	NX							Complete Remission/Response	No	Left	NO		NO
TCGA-UN-AAZ9	548	0	76	FEMALE	unknow	Stage I	T1b	MX	N0								No		NO		NO
TCGA-UZ-A9PJ	797	1	78	MALE	unknow	Stage I	T1a	MX	NX								No	Right	NO
TCGA-UZ-A9PK	3571	0	71	MALE	unknow	Stage I	T1	MX	NX	NO	NO	NO				Stable Disease	No	Left	NO		NO
TCGA-UZ-A9PL	3152	0	59	MALE	unknow	Stage II	T2	MX	NX							Complete Remission/Response	No	Left	NO		NO
TCGA-UZ-A9PM	3811	0	62	MALE	unknow	Stage II	T2	MX	N0							Complete Remission/Response	No	Left	NO		NO
TCGA-UZ-A9PN	1136	1	54	MALE	unknow	Stage III	T3	MX	NX	YES	NO	NO	NO			Progressive Disease	No	Left	NO		NO
TCGA-UZ-A9PO	1911	0	80	MALE	unknow	Stage I	T1a	MX	NX							Complete Remission/Response	No	Right	NO		NO
TCGA-UZ-A9PP	3010	0	60	MALE	unknow	Stage I	T1a	MX	NX							Complete Remission/Response	No	Right	NO		NO
TCGA-UZ-A9PQ	2624	1	59	MALE	unknow	Stage III	T2	MX	N1		NO		YES			Progressive Disease	No	Right	NO		NO
TCGA-UZ-A9PR	2191	0	84	MALE	unknow	Stage I	T1b	MX	NX	NO	NO	NO				Stable Disease	No	Left	NO		NO
TCGA-UZ-A9PS	2167	0	62	FEMALE	unknow	Stage II	T2	MX	NX	NO	NO	YES				Complete Remission/Response	No	Left	NO		NO
TCGA-UZ-A9PU	933	1	77	MALE	unknow	Stage I	T1b	MX	NX							Complete Remission/Response	No	Right	NO		NO
TCGA-UZ-A9PV	1444	0	65	MALE	unknow	Stage I	T1	MX	NX								No	Left	NO		NO
TCGA-UZ-A9PX	1981	0	73	MALE	unknow	Stage I	T1	MX	N0	NO	NO	YES				Complete Remission/Response	No	Right	NO		NO
TCGA-UZ-A9PZ	657	0	65	MALE	unknow	Stage III	T3a	MX	NX							Complete Remission/Response	No	Right	NO
TCGA-UZ-A9Q0	3368	0	60	MALE	unknow	Stage I	T1	MX	NX							Complete Remission/Response	No	Left	NO		NO
TCGA-UZ-A9Q1	730	0	88	FEMALE	unknow	Stage I	T1b	MX	NX								No	Left	NO		NO
TCGA-V9-A7HT	965	0	67	MALE	unknow	Stage II	T2	MX	NX							Complete Remission/Response	No	Right	NO		NO
TCGA-WN-A9G9	791	0	55	MALE	unknow	Stage I	T1b	MX	NX	NO	NO	NO	YES			Stable Disease	No	Left	NO		NO
TCGA-WN-AB4C	1188	0	60	FEMALE	unknow	Stage I	T1a	MX	NX							Complete Remission/Response	No	Right	NO		NO
TCGA-Y8-A894	567	0	57	FEMALE	unknow	Stage I	T1a	MX	NX							Complete Remission/Response	No	Left	NO		NO
TCGA-Y8-A895	484	0	74	MALE	unknow	Stage I	T1b	MX	NX							Complete Remission/Response	No	Right	NO		NO
TCGA-Y8-A896	567	0	62	MALE	unknow	Stage III	T3a	MX	NX							Complete Remission/Response	No	Left	NO		NO
TCGA-Y8-A897	549	0	68	FEMALE	unknow	Stage I	T1a	MX	N0							Complete Remission/Response	No	Left	NO		NO
TCGA-Y8-A898	475	0	69	MALE	unknow	Stage I	T1a	MX	NX							Complete Remission/Response	No	Left	NO		NO
TCGA-Y8-A8RY	769	0	63	MALE	unknow	Stage I	T1b	MX	NX							Complete Remission/Response	No	Left	NO		NO
TCGA-Y8-A8RZ	205	0	55	MALE	unknow	Stage I	T1	MX	N0							Complete Remission/Response	No	Right	NO		NO
TCGA-Y8-A8S0	183	0	58	MALE	unknow	Stage I	T1a	MX	NX							Complete Remission/Response	No	Left	NO		NO
TCGA-Y8-A8S1	404	0	61	MALE	unknow	Stage I	T1a	MX	NX							Complete Remission/Response	No	Left	NO		NO
