# Supplementary material for: Identification of the Ferroptosis-Related Long Non-Coding RNAs Signature to Improve the Prognosis Prediction in Papillary Renal Cell Carcinoma
Source: Front Surg. 2022 Mar 4;9:741726. doi: 10.3389/fsurg.2022.741726 (PMC8930926; doi:10.3389/fsurg.2022.741726)
Supplement: Supplementary Table 3 — The 56 differentially expressed gene (DEG) related to ferroptosis. [file Table_3.XLSX]

## Sheet: Table 2
gene	conMean	treatMean	logFC	pValue	fdr
SLC7A11	0.0494191	0.899788	4.18644	2.93108e-08	8.28518e-08
AKR1C1	6.62796	35.0763	2.40386	4.20841e-10	1.59319e-09
AKR1C2	1.28568	13.2005	3.35999	2.59925e-11	1.41293e-10
AKR1C3	17.2917	40.0654	1.21228	0.00100486	0.00158978
HSPB1	246.451	693.806	1.49323	3.64699e-14	3.36157e-13
HMOX1	28.3143	89.8135	1.6654	0.000312963	0.000522426
MUC1	75.7068	35.4238	-1.0957	1.88741e-09	6.45373e-09
MT1G	732.68	82.0299	-3.15896	3.68334e-19	3.90434e-17
SCD	7.83567	26.2447	1.74389	8.59857e-09	2.56746e-08
CDKN1A	46.6062	115.936	1.31473	8.47639e-12	4.99165e-11
CD44	5.72432	15.5638	1.44302	0.000114664	0.000199252
CA9	0.183742	10.45	5.82968	5.88301e-12	3.66823e-11
ZFP36	177.793	88.0598	-1.01365	2.42386e-06	5.40904e-06
PROM2	36.159	5.51515	-2.71288	8.79153e-18	3.10634e-16
GCH1	8.26861	2.43845	-1.76168	7.70487e-16	1.48494e-14
PTGS2	2.52901	0.508222	-2.31504	1.78354e-14	1.89056e-13
DUSP1	220.221	99.258	-1.1497	1.35613e-10	5.63724e-10
NOS2	0.622319	0.242911	-1.35723	8.35822e-12	4.99165e-11
NCF2	1.60636	5.90651	1.87851	2.54244e-10	1.01698e-09
ALB	72.1769	0.760357	-6.56871	1.64467e-16	4.35838e-15
TXNRD1	11.7273	34.38	1.5517	0.0003678	0.000604447
CHAC1	5.43102	0.998558	-2.4433	8.93044e-16	1.57771e-14
ASNS	2.72318	8.12932	1.57784	7.4559e-16	1.48494e-14
JDP2	3.77394	1.8442	-1.03307	9.3611e-15	1.16738e-13
SLC1A4	1.20178	2.50196	1.05788	1.88088e-12	1.32915e-11
PCK2	79.5658	13.8431	-2.52299	4.91512e-07	1.21163e-06
GPT2	9.53606	4.46697	-1.0941	4.61004e-09	1.50358e-08
PSAT1	51.0062	15.2969	-1.73743	3.20199e-09	1.0775e-08
ATF3	42.7698	14.9698	-1.51453	5.784e-11	2.66567e-10
TRIB3	1.84343	7.54377	2.03289	3.39911e-07	8.78793e-07
HAMP	0.0524275	1.7304	5.04464	6.22955e-19	4.40221e-17
DRD4	0.361113	1.16815	1.6937	4.61555e-07	1.15117e-06
SLC2A12	3.04503	0.225806	-3.7533	1.04046e-19	2.20577e-17
SLC2A14	0.0277613	0.142655	2.36138	1.12107e-06	2.73181e-06
ALOX5	3.2971	20.2277	2.61706	3.43164e-15	4.69525e-14
ACSF2	35.164	6.46249	-2.44394	2.11631e-11	1.18068e-10
NNMT	14.9298	130.004	3.12229	9.35961e-11	4.13383e-10
RRM2	0.291313	2.0096	2.78627	2.69604e-15	4.08257e-14
CAPG	62.8065	147.168	1.22848	3.2947e-10	1.26996e-09
AURKA	0.964695	2.48244	1.36361	3.54359e-15	4.69525e-14
CYBB	4.3058	9.48747	1.13974	9.71797e-06	2.01981e-05
NOX3	0.00476727	0.00188361	-1.33966	1.6801e-08	4.8792e-08
NOX4	17.9188	6.34371	-1.49808	0.0003678	0.000604447
G6PD	10.0201	29.3904	1.55245	3.22233e-14	3.10516e-13
TFR2	0.0375087	0.252733	2.75232	4.62697e-12	3.01487e-11
ALOX15B	0.0672686	3.5029	5.70247	1.18884e-15	1.93873e-14
ALOXE3	0.0267521	0.0877758	1.71417	0.00298614	0.0044898
ACO1	28.6999	12.3148	-1.22065	8.58695e-10	3.03406e-09
WIPI1	8.21312	17.6978	1.10757	8.71358e-13	6.59742e-12
CDKN2A	0.0565489	1.30674	4.53033	4.06047e-18	2.15205e-16
MYB	0.0312531	0.116456	1.89771	3.20997e-10	1.26021e-09
LINC00472	4.69329	1.30254	-1.84927	4.85764e-16	1.14424e-14
PRKAA2	8.68669	3.99549	-1.12043	7.43933e-17	2.25305e-15
EPAS1	71.1776	19.4485	-1.87177	7.51128e-18	3.10634e-16
HILPDA	3.69677	12.5375	1.76191	2.52194e-07	6.60063e-07
MIOX	358.826	91.6431	-1.96919	1.18e-06	2.83943e-06
