# Supplementary material for: Identification of the Ferroptosis-Related Long Non-Coding RNAs Signature to Improve the Prognosis Prediction in Papillary Renal Cell Carcinoma
Source: Front Surg. 2022 Mar 4;9:741726. doi: 10.3389/fsurg.2022.741726 (PMC8930926; doi:10.3389/fsurg.2022.741726)
Supplement: Supplementary Table 4 — The 945 differentially expressed ferroptosis-related long non-coding RNAs (lncRNAs). [file Table_4.XLSX]

## Sheet: Table S1
gene	conMean	treatMean	logFC	pValue	fdr
AL355488.1	0.933477	2.25932	1.27521	8.77134e-06	2.77741e-05
AC112187.3	0.143865	0.466654	1.69763	1.96441e-08	1.10198e-07
AL132780.1	1.41982	0.403804	-1.81398	2.11787e-14	4.42827e-13
AC073842.2	0.34737	0.836708	1.26825	7.69348e-06	2.46075e-05
AC099850.3	0.370366	1.06695	1.52647	2.41418e-05	6.81875e-05
AC138150.2	0.294551	1.06944	1.86026	1.33836e-10	1.14393e-09
AP001830.1	0.835467	1.77551	1.08758	0.00142869	0.00270959
WNT5A-AS1	0.402478	1.43029	1.82933	1.97416e-05	5.70814e-05
LINC01612	2.46144	0.270765	-3.18439	2.3398e-25	6.57743e-23
LUCAT1	0.0157304	0.319393	4.34371	2.56061e-13	4.02382e-12
HNF4A-AS1	3.99076	0.344349	-3.53472	1.37418e-13	2.33333e-12
AL132712.1	0.617055	1.67268	1.43869	0.000833706	0.00166085
AC106886.3	0.112216	0.379957	1.75956	2.04674e-06	7.58163e-06
AL391422.4	1.36326	4.27677	1.64946	1.34503e-14	2.93795e-13
AC009185.1	0.812112	0.21222	-1.93612	3.23339e-13	4.84052e-12
USP46-DT	3.39982	1.16922	-1.53992	1.79581e-18	9.87696e-17
AL596325.2	0.396348	0.195995	-1.01595	4.10201e-06	1.37899e-05
AC012640.1	0.0307149	0.373469	3.60398	1.20408e-05	3.68804e-05
AC018638.7	0.389269	1.18058	1.60066	0.00631232	0.0102504
AC040977.1	3.56745	10.4927	1.55643	2.80255e-14	5.71811e-13
LBX2-AS1	3.91813	13.7088	1.80686	3.48166e-14	6.88171e-13
HOTAIRM1	4.71172	13.6636	1.53601	2.93503e-05	8.11543e-05
AL158063.1	0.195559	0.531325	1.44199	0.00010842	0.000263499
AC020978.4	1.11775	0.227805	-2.29473	3.20224e-18	1.62033e-16
AP001767.2	0.25417	0.799298	1.65294	6.28552e-05	0.000161939
AP001330.4	0.896428	2.1283	1.24744	3.73968e-12	4.48408e-11
AC012508.1	0.0223376	0.23721	3.40862	2.5417e-11	2.59294e-10
AC090197.1	0.100485	0.239195	1.2512	3.41443e-06	1.17852e-05
LINC02154	0.0116874	1.29582	6.79276	1.03025e-06	4.02245e-06
AL513320.1	0.613793	1.495	1.28432	0.000548708	0.0011314
AC107021.1	0.145352	0.340898	1.2298	0.0288496	0.0409134
AC093010.2	23.88	51.1047	1.09765	4.60391e-10	3.58397e-09
AC092119.2	0.284223	1.18069	2.05454	2.67368e-08	1.44848e-07
AC008758.2	0.0919981	0.258502	1.4905	2.39474e-05	6.77705e-05
AL390728.5	2.44878	6.96342	1.50773	2.05803e-09	1.39219e-08
LINC01503	10.369	3.9889	-1.37821	1.09864e-13	1.91693e-12
LINC01780	1.05811	0.355341	-1.57421	1.41808e-12	1.84935e-11
AC027319.1	0.103688	0.212855	1.03762	3.44776e-05	9.36933e-05
AC104237.2	3.41836	0.333706	-3.35665	3.80246e-21	4.1319e-19
LINC00654	0.276162	0.957324	1.79349	1.15631e-06	4.48691e-06
AC016405.3	0.418638	1.22584	1.54999	1.88993e-08	1.06969e-07
AL645608.8	0.160186	0.567188	1.82408	1.6627e-10	1.41162e-09
AC005393.1	0.290881	0.668495	1.20049	8.65432e-05	0.000214661
AC004687.1	0.157981	1.08325	2.77755	5.86202e-11	5.39306e-10
LINC02804	0.103818	0.358793	1.78909	4.89333e-05	0.000128825
AC130343.2	0.189288	0.461613	1.2861	1.31168e-05	3.92264e-05
KLHL6-AS1	0.416977	0.20277	-1.04012	0.000146251	0.000343242
AL157935.1	0.52252	0.235419	-1.15025	6.21781e-13	8.64427e-12
Z98257.1	0.0106771	0.456992	5.41958	3.38664e-14	6.74662e-13
LINC02535	2.71773	1.2269	-1.14739	9.96708e-05	0.000244111
LINC02585	0.430144	1.54716	1.84673	1.20326e-13	2.07093e-12
KRT7-AS	0.797051	3.45332	2.11524	0.00341325	0.00593128
AC073957.3	0.687968	1.65254	1.26427	0.000983573	0.00193052
SUGT1-DT	0.613456	1.27815	1.05902	0.000161328	0.000374459
PRDM16-DT	23.6389	0.205401	-6.84658	4.4171e-20	3.99116e-18
AL078587.1	0.101555	0.278187	1.4538	0.000166528	0.000385115
AC016737.1	0.182018	0.507516	1.47938	4.50176e-05	0.000119637
HOXB-AS3	6.43786	1.82481	-1.81883	1.8692e-14	3.94089e-13
AC253576.2	0.248428	0.552301	1.15263	0.000132832	0.000317067
AC100814.1	1.08663	2.19478	1.01422	1.09627e-05	3.39065e-05
SLBP-DT	0.308624	0.912887	1.56458	7.0687e-06	2.27819e-05
AC084824.5	0.805945	1.93859	1.26625	4.18421e-06	1.40027e-05
AC021218.1	1.37843	3.35918	1.28509	0.00292031	0.00514511
Z98884.2	0.572338	1.27361	1.15398	1.02722e-08	6.04386e-08
AL445222.1	0.287633	0.807545	1.48931	8.80646e-10	6.47684e-09
GATA2-AS1	1.42911	0.576744	-1.30911	6.79186e-13	9.38984e-12
AC013468.1	0.251963	0.523595	1.05524	0.00174458	0.00323592
AC008875.1	0.0720615	0.608917	3.07895	1.74427e-11	1.83875e-10
AC008870.2	0.25463	0.668745	1.39306	5.12516e-07	2.1468e-06
AC020558.2	0.434451	1.0827	1.31737	0.000259694	0.00057533
AC124319.1	0.115639	0.367953	1.6699	0.00219767	0.00396018
RNF32-AS1	0.123457	0.302837	1.29454	0.00182827	0.00337451
AC006480.2	0.362912	0.794643	1.13069	0.000617834	0.00126059
AC004223.4	0.16155	0.358373	1.14948	0.000391054	0.000832799
LINC01094	0.196435	1.16317	2.56594	1.38272e-17	5.83048e-16
LINC00939	0.0514672	0.237286	2.2049	9.80751e-07	3.86495e-06
AC006033.2	0.0755901	0.236209	1.64379	1.87549e-07	8.75458e-07
AC026401.3	1.45157	4.95127	1.77018	3.63384e-17	1.352e-15
AC144548.1	0.101422	0.232738	1.19833	0.000100275	0.000245355
AL009178.2	0.632379	0.278323	-1.18403	8.74567e-14	1.58047e-12
AF111167.2	1.08414	0.312124	-1.79636	1.22433e-17	5.25011e-16
AP003119.3	2.18366	0.914276	-1.25605	9.64241e-05	0.000237308
AC103702.2	1.46296	4.19322	1.51916	3.03757e-06	1.06441e-05
AL691482.3	0.722967	2.86541	1.98674	4.22474e-06	1.41197e-05
HMGA1P4	0.63025	1.70527	1.43601	1.20222e-05	3.68681e-05
AC133528.1	0.196414	0.617614	1.65281	2.01896e-05	5.83102e-05
AC002398.1	1.01812	2.3645	1.21563	1.38342e-09	9.64199e-09
MYG1-AS1	0.379552	1.29225	1.76751	3.37555e-14	6.74662e-13
AC026356.2	0.181204	0.389359	1.10349	0.00125125	0.0024037
AC104564.1	0.0730991	0.406127	2.47401	5.67614e-11	5.24111e-10
CEROX1	0.284117	4.52517	3.99341	3.28111e-09	2.12851e-08
AL133410.1	0.39277	0.944368	1.26566	0.000137235	0.000324794
LINC02724	0.10063	0.214741	1.09353	2.41486e-05	6.81875e-05
ZFAND2A-DT	1.59126	3.57057	1.16599	8.37279e-10	6.23034e-09
NALT1	0.416439	1.44213	1.79202	1.5502e-08	8.91366e-08
AL121894.2	0.339846	0.955555	1.49146	8.56512e-08	4.25732e-07
AP000346.1	0.151398	0.429635	1.50476	0.0261272	0.0374302
AP000757.1	9.19994	1.36854	-2.74899	1.87485e-19	1.35525e-17
Z84485.1	0.292809	0.687728	1.23188	4.31143e-05	0.000115184
AC079322.1	0.184565	0.38311	1.05363	9.80355e-05	0.000240572
AC092338.1	0.179037	0.500076	1.48188	8.11754e-05	0.000202738
LINC02340	0.102899	0.212601	1.04692	0.00082768	0.00165018
SEMA3B-AS1	7.09622	3.01559	-1.23461	1.34931e-09	9.4564e-09
MNX1-AS1	0.00770774	0.243862	4.98361	3.50156e-07	1.5274e-06
AC025171.2	0.435957	1.58232	1.85979	1.44274e-13	2.41731e-12
AC002059.1	0.168862	0.53025	1.65082	0.000215595	0.00048485
AC006157.1	0.453334	0.177859	-1.34984	8.57181e-05	0.000213032
AC026333.4	0.120153	0.460797	1.93926	6.92153e-06	2.2336e-05
AC133919.2	0.1015	0.300769	1.56718	0.0135857	0.0205204
CD44-AS1	0.0622248	0.23745	1.93206	0.00682711	0.0109651
AC093382.1	0.0996147	0.2838	1.51045	3.89807e-05	0.00010514
AC023510.2	0.431357	1.06417	1.30277	1.5676e-05	4.62779e-05
AC009120.2	1.01014	2.97166	1.55671	8.87037e-07	3.51206e-06
TDRKH-AS1	0.247374	0.533119	1.10776	5.55532e-11	5.14834e-10
LINC01588	0.158148	0.351369	1.15171	3.40144e-08	1.81171e-07
AC084357.2	0.188846	0.427114	1.17741	6.86862e-06	2.21936e-05
AC022762.2	0.488004	1.06946	1.13192	0.00239559	0.00428026
AP001178.1	0.134082	0.307284	1.19646	0.0010355	0.00202302
AC026471.4	2.22418	5.48824	1.30307	1.70927e-09	1.18154e-08
AC007342.5	0.938779	0.442621	-1.08471	1.58608e-08	9.09927e-08
AC114956.1	0.160137	0.75128	2.23005	5.33845e-05	0.00013924
LINC01559	0.187712	0.867811	2.20886	0.00393855	0.00673734
AL117379.1	0.62173	1.61825	1.38008	4.30692e-06	1.43753e-05
AC093583.1	10.0601	0.164794	-5.93183	3.45886e-20	3.24108e-18
AC005696.3	0.142295	0.307684	1.11256	0.00340507	0.005929
LINC01679	1.0628	0.187302	-2.50443	7.57937e-16	2.10723e-14
VSTM2A-OT1	0.00653187	0.30294	5.53539	5.18772e-06	1.70233e-05
AC006273.1	0.950861	0.288092	-1.7227	8.57815e-13	1.1544e-11
NSMCE1-DT	0.0986435	0.270512	1.4554	6.05974e-08	3.08473e-07
L3MBTL4-AS1	0.0497004	0.384968	2.95341	5.70038e-14	1.08436e-12
LINC01786	0.470708	1.5551	1.72411	5.20145e-09	3.23334e-08
LNCTAM34A	0.360348	1.87616	2.38032	1.03476e-15	2.75572e-14
AL121772.1	0.0710491	0.349343	2.29776	4.94803e-08	2.56002e-07
MIR200CHG	3.12765	0.879013	-1.83112	1.68865e-21	1.98268e-19
AC002064.2	0.345745	1.3755	1.99218	8.75457e-05	0.000216935
DPH6-DT	1.30277	0.54314	-1.26219	2.8778e-13	4.41262e-12
GAPLINC	0.058664	0.336708	2.52095	2.41517e-09	1.6251e-08
TMEM92-AS1	0.0318207	0.381236	3.58264	2.76066e-13	4.28494e-12
AC004492.1	0.386314	0.787136	1.02684	1.91304e-05	5.55681e-05
AC006435.2	0.512782	1.30463	1.34722	7.1366e-05	0.000180375
AL008582.1	0.266214	0.813327	1.61125	6.42591e-06	2.0843e-05
MUC12-AS1	0.250174	7.66506	4.93729	4.35154e-13	6.36381e-12
AC124798.1	1.34015	3.20063	1.25596	1.36626e-09	9.54874e-09
LINC00900	0.0716975	0.323022	2.17164	6.89235e-13	9.47699e-12
AL731567.1	0.116298	1.22355	3.39517	6.14762e-14	1.16071e-12
AL513477.2	0.583818	1.88658	1.69218	5.51372e-07	2.27565e-06
CEP250-AS1	0.090789	0.282716	1.63876	2.55226e-09	1.70826e-08
AC107982.3	0.284573	0.636039	1.16032	2.01205e-07	9.28923e-07
AC124017.1	2.87724	0.0270219	-6.73441	5.81576e-26	1.83923e-23
AL080317.1	0.211371	1.16481	2.46225	1.30038e-15	3.35709e-14
AC087289.5	0.171573	0.624965	1.86495	2.98203e-14	6.03562e-13
AC002091.1	0.185004	0.549008	1.56927	2.07267e-05	5.95893e-05
AC015813.4	0.256958	0.561056	1.12661	0.00830222	0.0131197
MIR34AHG	0.136559	0.331762	1.28062	1.85876e-06	6.96691e-06
AC017104.1	0.347706	1.29138	1.89298	4.89652e-12	5.70884e-11
AC124312.3	0.931695	0.399248	-1.22257	3.04464e-10	2.44866e-09
AC093582.1	0.18165	0.459389	1.33856	0.00378951	0.00651322
AP001189.3	2.88248	0.583331	-2.30493	1.21499e-17	5.25011e-16
AP001029.1	0.213533	0.531467	1.31552	0.000471163	0.000982722
AC093788.1	0.2292	0.553743	1.27261	1.87885e-05	5.46377e-05
AC004034.1	0.14086	0.346556	1.29883	4.04035e-07	1.73256e-06
AC008735.2	0.951357	2.19474	1.20599	5.82315e-05	0.000151055
AC008655.2	0.203056	0.47835	1.23618	0.000306456	0.000670123
AF124730.1	0.0979646	0.487257	2.31435	8.73941e-08	4.33543e-07
AC109462.2	0.0432635	0.323855	2.90413	2.81097e-05	7.86697e-05
AC022144.1	1.4983	3.79946	1.34247	1.76705e-07	8.30975e-07
AL391121.1	4.50483	1.78339	-1.33685	1.4779e-14	3.16872e-13
AL596223.2	0.213769	0.453862	1.0862	0.00646958	0.0104789
AC129510.1	0.779799	2.89272	1.89125	3.56034e-08	1.8884e-07
CD27-AS1	4.1676	10.3343	1.31015	1.81166e-14	3.85167e-13
ZFAS1	12.2023	26.7995	1.13506	4.2415e-11	4.0958e-10
AC048341.2	1.45914	3.27234	1.1652	6.55849e-05	0.000167606
AC124854.1	0.795661	0.203592	-1.96647	3.44661e-18	1.70979e-16
MIR4500HG	0.084993	0.53375	2.65075	0.0111002	0.0171137
AC104695.2	1.29849	2.98297	1.19992	0.00418872	0.00712195
ARHGAP27P1-BPTFP1-KPNA2P3	0.503516	1.5811	1.65082	2.61284e-08	1.42161e-07
AL662844.3	0.173473	0.450247	1.376	5.11685e-05	0.000134013
AC127024.4	0.433582	0.916916	1.08048	0.00101911	0.00199563
AC104237.3	5.88874	0.462778	-3.66957	4.96657e-21	5.02617e-19
AC092171.4	0.444217	1.77771	2.00068	6.78681e-07	2.7517e-06
AC121757.1	0.175974	0.60419	1.77964	1.12105e-05	3.45885e-05
AC005046.1	2.02713	6.39314	1.65709	0.000451539	0.00094569
AL161669.3	1.2935	4.43465	1.77753	7.76116e-07	3.11184e-06
GAS6-DT	1.7279	0.37484	-2.20467	1.34435e-16	4.25152e-15
LINC02086	0.838145	2.7199	1.69828	3.54969e-06	1.21855e-05
AC004801.6	0.206876	0.431697	1.06125	1.51437e-08	8.72746e-08
AC093726.2	0.973979	3.01424	1.62983	6.15497e-09	3.76137e-08
PTGES2-AS1	0.0875062	0.259681	1.56928	1.88259e-06	7.025e-06
BX640514.2	0.195194	1.0514	2.42933	1.88982e-08	1.06969e-07
AC131159.2	0.265091	0.593962	1.16388	2.4455e-09	1.64115e-08
AC073912.2	0.0931849	0.256103	1.45856	0.00385636	0.00660121
AC011330.2	0.253259	0.516598	1.02843	9.27616e-06	2.90454e-05
HOXC-AS2	1.68378	3.62361	1.10572	2.8089e-06	9.89767e-06
AC019257.1	0.549157	2.91406	2.40774	2.97562e-09	1.9605e-08
LINC01355	0.41748	1.0222	1.29189	9.80355e-05	0.000240572
AL445645.1	0.290966	0.689288	1.24426	5.36852e-06	1.7571e-05
GUSBP11	0.276116	0.711192	1.36496	0.00505723	0.00845658
AC127024.6	0.312194	0.822208	1.39706	7.07647e-05	0.000179214
AF106564.1	0.27067	0.553695	1.03256	0.0205808	0.0300806
AC010201.2	0.555303	1.24724	1.16739	4.20085e-05	0.000112586
AP006623.1	0.374989	0.801445	1.09576	2.70085e-06	9.62414e-06
AC005363.2	0.109117	0.239941	1.1368	0.00416785	0.00709123
AL031275.1	0.967818	0.157777	-2.61685	1.28298e-15	3.34634e-14
AC145098.1	0.216299	0.633594	1.55053	7.53324e-08	3.81182e-07
AC012065.2	0.722302	1.69033	1.22663	0.000858146	0.00170551
AC020659.1	0.916131	6.55089	2.83807	3.16313e-09	2.07863e-08
AL031768.1	0.16021	0.401744	1.32631	3.69962e-07	1.59728e-06
AC087762.1	1.94291	0.0761195	-4.67381	2.10288e-22	3.12958e-20
B3GALT5-AS1	0.104167	0.360222	1.78999	0.0322879	0.0453825
AC127024.5	1.03195	2.26099	1.13159	5.73934e-06	1.87362e-05
AL590666.2	0.433902	5.68675	3.71216	2.33813e-16	7.04223e-15
AL031710.1	10.3322	1.90107	-2.44227	2.39006e-17	9.30287e-16
AC112496.1	0.197806	0.492595	1.31632	1.1269e-05	3.46477e-05
AL355075.2	0.280221	0.573142	1.03233	0.00350094	0.00607502
TMEM246-AS1	4.34998	0.822362	-2.40317	1.05119e-12	1.39241e-11
Z82185.1	0.625773	0.176677	-1.82453	4.09383e-33	3.45246e-30
AL121890.5	0.118356	0.277063	1.22708	0.0064982	0.0105185
AC005154.4	0.119027	0.29155	1.29246	0.000680813	0.00137907
AC096921.2	0.749471	0.362476	-1.04799	4.98787e-11	4.6912e-10
AC012645.3	0.0928673	0.273427	1.55791	1.09161e-07	5.30089e-07
AC027682.4	0.0871166	0.257468	1.56337	1.12696e-05	3.46477e-05
SLFNL1-AS1	0.119153	0.317285	1.41297	4.02581e-06	1.35623e-05
AC003102.1	0.790467	1.79312	1.18169	1.71652e-05	5.02056e-05
AC103706.1	0.336316	1.05814	1.65364	1.23502e-11	1.34103e-10
AC010618.2	0.21904	0.438764	1.00225	0.000251571	0.0005588
AP002761.3	0.653046	0.311051	-1.07003	3.00954e-13	4.58682e-12
SNHG22	0.237166	0.514515	1.11732	1.00282e-06	3.92744e-06
AC004923.4	0.221304	0.891736	2.01059	6.97881e-11	6.37415e-10
CRNDE	2.38719	12.1247	2.34457	4.07254e-12	4.86016e-11
LINC01426	0.304153	1.26564	2.057	0.000238234	0.000531042
AC107959.3	0.327064	1.41201	2.1101	4.98464e-13	7.08492e-12
AC011481.1	0.446877	0.935186	1.06537	9.80119e-05	0.000240572
AC025175.1	1.11456	0.533072	-1.06408	4.98787e-11	4.6912e-10
AC005670.1	0.14626	0.294782	1.01111	0.0101977	0.0158186
AC005062.1	0.114751	0.246883	1.10532	0.00180515	0.00333614
LINC02568	1.66746	0.205136	-3.023	7.36656e-18	3.45137e-16
AC068792.1	0.249869	0.893362	1.83807	3.04095e-11	3.02897e-10
AL139123.1	0.143475	0.612554	2.09404	5.63317e-08	2.87917e-07
AL355297.2	0.256823	0.523008	1.02606	0.000220132	0.000493844
AC009283.1	3.07658	7.34371	1.25518	5.93731e-09	3.65484e-08
AC004951.4	0.0893853	0.250534	1.4869	2.14656e-07	9.80289e-07
AL031726.1	2.79001	0.104274	-4.74181	3.91959e-21	4.1319e-19
AC015802.4	0.243316	0.509689	1.06679	1.00282e-06	3.92744e-06
AC102953.2	0.900395	1.84207	1.03269	7.50626e-05	0.000188588
AP003352.1	0.575298	1.37716	1.25931	2.33948e-07	1.06073e-06
AL391427.1	0.258957	2.15941	3.05985	1.02227e-11	1.12734e-10
AL450384.2	0.5326	1.35603	1.34826	8.58256e-05	0.00021309
CYTOR	1.39138	2.80112	1.00949	4.66423e-07	1.97333e-06
GARS1-DT	0.462761	1.27383	1.46083	1.42827e-08	8.28789e-08
AC005840.4	0.864947	2.61562	1.59647	7.07341e-07	2.85874e-06
AC012593.2	2.26906	11.5653	2.34964	2.49628e-06	9.03518e-06
AC069209.1	0.0696435	0.305635	2.13375	5.04492e-09	3.15152e-08
LINC01159	2.61724	1.0678	-1.2934	1.50335e-06	5.70237e-06
AC069234.4	0.119276	0.400106	1.74607	2.32722e-06	8.47174e-06
AC079075.1	0.0937754	0.226737	1.27374	0.00210534	0.00381009
LINC01748	0.0141864	0.86638	5.93241	3.33431e-12	4.03628e-11
AC020907.4	0.251097	0.582738	1.2146	1.62499e-05	4.7768e-05
AC084782.3	0.449079	1.22051	1.44244	4.97388e-06	1.64067e-05
LINC01197	0.539997	0.209178	-1.36822	2.03086e-11	2.12317e-10
AL162171.1	2.40052	0.655771	-1.87208	9.37995e-16	2.5246e-14
AL022344.1	0.28699	0.82399	1.52163	9.71761e-06	3.02417e-05
AC097059.1	0.480058	2.48057	2.36939	2.97703e-12	3.65626e-11
LINC01556	0.0890963	0.242522	1.44468	0.000960635	0.00189284
AC104984.4	3.2772	0.447529	-2.87241	8.50582e-19	5.06925e-17
LINC02471	3.06038	30.7961	3.33097	4.91106e-13	7.02374e-12
AC092287.1	0.539814	1.20469	1.15813	1.01151e-09	7.33275e-09
AC004069.1	0.202723	0.555228	1.45357	2.15284e-06	7.90521e-06
LINC01126	0.215995	0.452053	1.0655	0.00039096	0.000832799
AP000553.2	0.199708	0.539996	1.43505	0.00332422	0.00579981
AC004076.2	0.13026	0.273905	1.07228	0.000684896	0.00138623
VCAN-AS1	0.0198676	0.252846	3.66977	2.15107e-08	1.18567e-07
LMO7-AS1	3.12776	1.29115	-1.27647	9.89156e-08	4.84055e-07
AP001094.1	0.226952	0.546427	1.26764	0.000414009	0.00087652
AC068722.2	0.101808	0.414322	2.0249	6.59296e-07	2.69035e-06
ITGB2-AS1	0.2655	1.17837	2.15001	4.20841e-10	3.30661e-09
FUT8-AS1	0.224682	0.622881	1.47107	1.74706e-06	6.56769e-06
AC141002.1	0.268972	0.919041	1.77267	9.23252e-09	5.47032e-08
AC090152.1	1.53677	0.599388	-1.35834	4.43204e-12	5.23975e-11
AC100803.3	0.602216	0.206666	-1.54298	1.53253e-13	2.53418e-12
AC087477.2	0.482953	1.56047	1.69202	1.44417e-05	4.28341e-05
AC008105.1	0.136727	0.289821	1.08386	0.00153114	0.00288442
AP001505.1	2.34567	6.26485	1.41728	5.41536e-08	2.7904e-07
AC026369.3	0.0242136	0.76028	4.97264	7.04308e-12	8.09954e-11
LINC00839	5.88878	1.2252	-2.26495	1.95685e-13	3.1534e-12
AC138150.1	0.248683	0.517691	1.05778	0.00150466	0.0028409
LINC00472	4.69329	1.30254	-1.84927	4.85764e-16	1.42905e-14
AC002091.2	0.153223	0.399884	1.38395	0.00238642	0.00427292
AC083862.1	0.831892	4.29967	2.36976	1.89443e-18	1.01977e-16
AC092954.1	0.0556178	0.397813	2.83847	4.75791e-05	0.000125652
LINC01116	8.50196	3.67939	-1.20833	4.12821e-11	4.01707e-10
AL365181.2	0.125168	7.73071	5.94866	1.34435e-16	4.25152e-15
AL133215.1	0.106487	0.221889	1.05916	0.0221478	0.0321665
AL110115.2	0.105493	0.24187	1.19709	0.0128826	0.0196107
AC087741.1	0.836501	2.4367	1.54249	3.12222e-07	1.37857e-06
AL354760.1	0.256735	0.667887	1.37932	0.000120445	0.000290216
AL161452.1	0.102035	0.285167	1.48274	6.71638e-07	2.73191e-06
AC087742.1	0.123444	0.587019	2.24956	7.95456e-09	4.79167e-08
LINC01836	5.19957	2.32746	-1.15963	6.67043e-05	0.000170123
DGCR5	0.318695	2.44328	2.93857	4.17368e-13	6.1392e-12
AC084781.1	0.32462	0.869349	1.42118	3.68308e-05	9.96635e-05
AL135999.3	1.68872	0.0500048	-5.07772	9.32586e-23	1.68532e-20
AL162741.1	0.0976395	0.346285	1.82642	6.6795e-06	2.16378e-05
AL022069.1	0.615183	0.240697	-1.3538	3.31616e-06	1.1493e-05
AC068790.4	0.124128	0.25845	1.05806	0.00190528	0.00349555
BTG3-AS1	0.401002	0.183067	-1.13124	1.13188e-09	8.04399e-09
AC010999.1	0.113448	0.243228	1.10028	0.000879431	0.00174507
AL158196.1	0.123972	0.293999	1.24579	0.00683002	0.0109651
LINC00244	0.0448214	0.239719	2.41908	0.000162286	0.000376336
AC138207.5	1.11719	3.77587	1.75694	1.08209e-13	1.90117e-12
IBA57-DT	0.241035	0.500369	1.05375	0.0031988	0.00560561
C5orf34-AS1	0.192237	0.764578	1.99177	8.60807e-06	2.73284e-05
AL731577.2	0.630889	0.30423	-1.05222	3.75816e-10	2.98061e-09
U91328.3	0.232296	0.682505	1.55488	1.42948e-06	5.46356e-06
AP000695.2	0.565857	1.21975	1.10808	1.34579e-06	5.18242e-06
AC124312.2	2.00572	0.69731	-1.52425	1.59167e-12	2.05455e-11
AC011472.2	0.128079	0.493093	1.94483	4.47718e-11	4.27444e-10
AC156455.1	0.24294	1.53096	2.65576	7.99107e-15	1.82139e-13
AC147067.1	0.60033	1.49981	1.32095	4.92659e-06	1.62719e-05
AC005034.4	0.682128	0.302595	-1.17266	3.23899e-09	2.1081e-08
AC010883.1	0.899807	1.99815	1.15097	0.000418641	0.000885587
AL049555.1	2.58111	0.596872	-2.1125	1.15492e-14	2.5858e-13
LINC01736	0.0483896	0.8661	4.16176	3.33185e-12	4.03628e-11
U62317.3	0.0485875	0.258205	2.40986	1.00975e-07	4.92967e-07
AC074212.1	0.397543	0.81765	1.04037	0.000132842	0.000317067
LINC00885	1.0332	0.192943	-2.42087	6.76118e-18	3.22751e-16
KIF1C-AS1	0.234461	0.548405	1.22589	1.23284e-07	5.96381e-07
AL359504.1	0.317056	0.834877	1.39683	1.80016e-06	6.75729e-06
AP006621.2	0.848305	2.131	1.32887	0.000150632	0.000351891
AC104063.1	0.0350243	0.419038	3.58065	2.11162e-11	2.19852e-10
AL157931.1	1.8657	44.527	4.57689	1.98277e-09	1.34488e-08
DTX2P1-UPK3BP1-PMS2P11	0.149914	0.318575	1.08749	2.40008e-06	8.72442e-06
LINC02019	0.209524	0.594464	1.50447	7.83626e-08	3.9415e-07
AC005014.2	0.315876	0.914504	1.53363	5.87282e-05	0.00015208
AL731569.1	0.22329	0.528458	1.24287	1.15631e-06	4.48691e-06
AC010655.2	0.0643855	0.359214	2.48004	2.86896e-07	1.28015e-06
MCF2L-AS1	2.37814	0.608611	-1.96624	1.1314e-15	2.9817e-14
AC010680.4	0.157864	0.447823	1.50424	1.96351e-05	5.69035e-05
AC107081.1	0.122302	0.281522	1.20279	0.000147579	0.000345504
STAG3L5P-PVRIG2P-PILRB	0.578068	1.81633	1.65172	9.14712e-07	3.61597e-06
HOXB-AS4	0.598152	1.82172	1.60672	4.42221e-05	0.000117839
LARGE1-AS1	0.127344	0.278882	1.13092	0.000311728	0.000680476
AC002401.4	0.418425	5.33154	3.67151	3.58035e-11	3.49741e-10
PLCG1-AS1	0.144617	0.39966	1.46654	9.40539e-05	0.000232153
AC092296.4	1.09781	0.230223	-2.25353	7.49235e-10	5.64156e-09
DOCK8-AS1	9.56829	1.80602	-2.40545	1.2997e-09	9.15943e-09
AL135791.1	0.303324	0.651255	1.10236	8.7995e-05	0.000217835
AL121992.3	3.03587	0.660336	-2.20084	1.05221e-10	9.14807e-10
LINC01569	1.62044	4.51724	1.47906	1.05038e-09	7.5711e-09
LINC00845	0.584076	0.16641	-1.81141	3.91939e-07	1.68928e-06
AC005840.2	0.265489	0.722914	1.44517	6.64774e-07	2.70834e-06
AC018648.1	0.111258	0.361157	1.69872	0.000224256	0.000502095
ELF3-AS1	0.369785	0.879988	1.2508	4.53817e-11	4.31638e-10
PELATON	0.237987	2.73253	3.52129	7.41714e-13	1.00889e-11
AC046143.2	0.585279	1.44465	1.30352	2.14656e-07	9.80289e-07
AP003717.1	0.047752	0.693476	3.86021	7.00118e-10	5.33524e-09
AP002954.1	0.0595807	0.724878	3.60482	2.37864e-12	2.97919e-11
AC008514.1	0.764158	0.310135	-1.30097	2.40675e-13	3.80568e-12
AC024267.3	0.197717	0.418065	1.08029	0.000486514	0.00101374
AC113139.1	0.237288	0.51506	1.1181	0.00352313	0.00610515
TCL6	1.60119	0.0722602	-4.4698	1.47141e-18	8.27258e-17
AC015712.2	0.169005	0.411087	1.28238	8.85361e-06	2.79646e-05
LACTB2-AS1	0.0547392	0.382575	2.8051	6.43016e-16	1.84867e-14
AC012213.1	0.0293965	0.973861	5.05	4.51706e-13	6.56791e-12
AL138976.2	0.905717	2.0716	1.19362	1.92695e-07	8.9289e-07
AC073655.2	0.214217	0.500361	1.2239	6.61423e-05	0.00016886
LINC00924	3.97416	0.937507	-2.08375	1.38796e-14	3.00132e-13
AC244153.1	1.36199	0.448345	-1.60303	3.44972e-17	1.32239e-15
SCGB1B2P	0.749174	1.75255	1.22609	1.21334e-05	3.69404e-05
AC009549.1	0.254053	2.23	3.13385	2.83523e-13	4.37386e-12
AC106739.1	0.164446	0.329019	1.00055	0.00394929	0.00675115
AP001094.2	0.103341	0.358767	1.79563	2.12345e-07	9.73296e-07
AC020913.3	0.0997068	0.244735	1.29545	0.0261733	0.0374751
UBE2Q1-AS1	0.143484	0.315411	1.13635	0.000540497	0.0011172
ADORA2A-AS1	2.29734	0.53312	-2.10744	3.79732e-09	2.43221e-08
DARS1-AS1	0.107988	0.235533	1.12505	1.64534e-06	6.2223e-06
ZNF436-AS1	0.816365	1.65902	1.02305	9.45054e-06	2.95184e-05
AC010245.2	0.470807	0.989534	1.07161	6.57924e-07	2.68909e-06
LAMC1-AS1	0.218222	0.614274	1.49308	0.000158415	0.000368712
LINC01558	0.968961	0.42318	-1.19517	7.06161e-14	1.3234e-12
AC015819.1	0.240969	0.505825	1.06979	1.23585e-05	3.74454e-05
AC025287.3	0.341162	0.706379	1.04999	2.82048e-05	7.88489e-05
AL591043.2	0.442752	0.22133	-1.0003	1.19084e-05	3.65635e-05
ARHGEF2-AS1	0.0828149	1.00542	3.60177	1.27019e-07	6.12111e-07
PVT1	0.137611	1.0601	2.94553	6.27657e-17	2.23658e-15
ZNNT1	0.948283	2.27472	1.2623	1.24647e-07	6.01825e-07
AC025171.5	0.180024	0.580348	1.68873	1.07693e-06	4.19175e-06
AL513218.1	0.230292	0.681269	1.56476	2.78118e-06	9.85604e-06
AC079015.1	0.0890898	0.398339	2.16067	8.29139e-07	3.30871e-06
AC022382.1	0.162846	0.410482	1.33381	2.68602e-06	9.62414e-06
AC004908.3	0.373706	0.964901	1.36848	4.43307e-06	1.47574e-05
AC087477.5	0.199734	0.848138	2.08622	2.20427e-05	6.30149e-05
DRAIC	3.64521	0.307029	-3.56956	2.13177e-17	8.5609e-16
AL122125.1	0.075366	0.345967	2.19865	2.22746e-08	1.22244e-07
AC245060.6	0.126458	0.257676	1.0269	0.00565345	0.00931807
DUSP5-DT	0.0568295	0.481415	3.08257	5.19462e-10	4.03141e-09
AL022322.1	0.35004	1.26891	1.858	2.19746e-08	1.2086e-07
AL353807.2	0.0427586	0.226034	2.40226	2.79674e-06	9.89614e-06
COLCA1	3.00807	0.934267	-1.68693	8.09375e-16	2.22578e-14
AC105020.5	0.405183	0.823221	1.02271	0.000197053	0.000445526
AL035409.1	0.0398242	0.421356	3.40332	0.000145361	0.000341787
TRG-AS1	0.12691	0.278594	1.13436	1.10645e-05	3.41796e-05
LINC00894	0.226467	0.703998	1.63627	3.06741e-06	1.07338e-05
AC040162.3	0.174244	0.407439	1.22548	2.86456e-08	1.54858e-07
LINC02889	0.195315	3.2533	4.05802	1.32721e-07	6.38375e-07
SOX9-AS1	0.352729	0.740135	1.06923	4.865e-05	0.000128213
AL353600.1	0.142617	0.412428	1.532	7.34739e-05	0.000185518
AC020779.2	1.39279	0.546393	-1.34996	1.79233e-07	8.41297e-07
AC048382.2	0.315174	0.788195	1.32241	0.00168436	0.00313802
AC005261.3	1.46755	3.37817	1.20284	1.14208e-10	9.86168e-10
AC007038.1	0.61659	1.49226	1.27512	2.08978e-06	7.72973e-06
AC009509.4	0.735455	2.23873	1.60597	6.53511e-09	3.96495e-08
LINC02604	1.7825	5.61782	1.65611	1.90622e-07	8.84907e-07
LINC00462	0.0638786	1.39663	4.45047	3.56771e-05	9.67451e-05
KLHDC7B-DT	0.19157	0.907394	2.24386	3.16779e-11	3.13067e-10
AC096642.1	0.110196	0.233462	1.08312	0.00225566	0.0040536
AC005387.1	0.145766	0.530954	1.86493	1.50349e-08	8.68453e-08
AC099791.2	0.121307	0.459351	1.92093	1.97335e-05	5.70814e-05
AC084880.3	0.169588	0.685256	2.01461	1.49671e-07	7.13121e-07
AC066613.1	0.22156	0.498307	1.16934	2.22822e-05	6.34904e-05
AL683807.1	0.0657152	0.282327	2.10307	1.66693e-05	4.88118e-05
LMNTD2-AS1	1.53821	5.71186	1.89271	5.12232e-05	0.000134017
TMEM51-AS1	0.616507	1.30913	1.08641	0.0020673	0.00374661
AC002456.1	0.320133	0.841114	1.39363	0.000700024	0.00141136
AC073316.2	0.315827	1.93024	2.61157	2.57827e-12	3.21331e-11
CCND2-AS1	0.0828026	0.516871	2.64206	1.98829e-08	1.11291e-07
AC020658.5	0.126098	0.478823	1.92495	2.51246e-07	1.13712e-06
AL162724.2	0.232293	1.12182	2.27182	1.5823e-11	1.68913e-10
AL158166.1	0.138271	0.318201	1.20244	1.53134e-05	4.52604e-05
LINC01176	0.793948	2.4863	1.64688	3.69014e-06	1.26163e-05
MACORIS	0.191381	0.800887	2.06515	1.66531e-09	1.15431e-08
AC105020.1	0.180142	0.513349	1.5108	0.000548708	0.0011314
AL451050.2	0.166383	0.452236	1.44257	2.43597e-05	6.87069e-05
AC004830.2	0.153819	0.410518	1.41621	0.00711566	0.0113797
MAP3K5-AS1	0.121315	0.349266	1.52557	5.89231e-06	1.92107e-05
SBNO1-AS1	0.493147	1.20054	1.2836	1.6786e-06	6.33859e-06
AL353801.3	0.141103	0.637886	2.17655	2.64729e-09	1.75791e-08
AL391840.1	0.572433	0.185433	-1.62621	3.08815e-10	2.4649e-09
SATB2-AS1	0.157323	0.826505	2.39329	7.19293e-10	5.4649e-09
LRRK2-DT	3.96919	15.0871	1.9264	2.33378e-12	2.93754e-11
AL117336.1	1.8749	0.766591	-1.29029	0.000181952	0.000413603
LINC01874	9.60752	0.493267	-4.28372	7.42271e-14	1.38084e-12
AL590369.1	0.909103	0.16711	-2.44365	1.7531e-17	7.15378e-16
ADAMTS9-AS1	14.5136	33.8346	1.22109	3.58434e-06	1.22878e-05
AL031429.2	6.50283	0.331106	-4.2957	3.02475e-26	1.09323e-23
LINC02435	0.070725	0.278281	1.97625	0.00026125	0.00057827
C10orf55	1.04929	0.22189	-2.24149	2.23208e-10	1.86375e-09
LINC01857	0.234978	2.14593	3.19101	7.4376e-11	6.7204e-10
AC024940.5	0.154215	0.334794	1.11833	5.39964e-07	2.23596e-06
LINC00173	0.380963	2.39709	2.65356	6.30429e-09	3.83415e-08
Z98200.1	0.093768	0.278632	1.57119	9.04288e-06	2.84558e-05
AC022306.3	0.235713	0.630422	1.41929	4.02561e-07	1.72917e-06
TCERG1L-AS1	0.0197932	0.278253	3.81332	1.96904e-10	1.65504e-09
AL359881.2	0.195368	0.563283	1.52767	0.000434105	0.000914475
OGFR-AS1	0.240971	0.53334	1.1462	4.89259e-08	2.53653e-07
CR936218.1	0.375724	0.844032	1.16762	0.000700876	0.0014118
AL355102.4	3.04683	0.370493	-3.03979	3.60601e-17	1.352e-15
ARHGEF2-AS2	0.1552	0.555619	1.83997	5.45814e-09	3.36807e-08
AC092894.1	1.3887	3.80299	1.4534	2.19573e-06	8.02834e-06
EXTL3-AS1	0.0858848	0.224989	1.38938	0.000312962	0.000681994
AL008635.1	0.248926	0.552838	1.15114	0.000149986	0.000350706
CYP4F26P	0.0270511	0.258617	3.25706	5.47845e-07	2.26478e-06
LINC02701	0.536391	0.17387	-1.62528	2.9016e-09	1.91672e-08
AC017083.1	0.178381	0.461401	1.37106	2.11185e-05	6.05094e-05
AC105219.1	0.0371097	0.35296	3.24964	8.36961e-08	4.17201e-07
PPP1R14B-AS1	0.803988	2.75357	1.77606	9.37406e-13	1.24823e-11
AL355987.4	0.180436	0.376021	1.05933	0.0117919	0.01807
AP000695.1	0.468253	1.07735	1.20213	3.00807e-06	1.057e-05
DCST1-AS1	0.30897	0.882172	1.5136	3.24324e-12	3.96396e-11
AC000123.1	0.736605	2.1832	1.56748	1.32082e-10	1.13277e-09
AC073130.2	0.109936	0.232994	1.08363	0.0134136	0.0203212
SERTAD4-AS1	3.72472	11.1214	1.57813	2.44787e-06	8.88539e-06
COL18A1-AS1	1.46172	0.189908	-2.94429	1.61599e-17	6.7024e-16
LINC02298	1.12196	2.35616	1.07042	3.91079e-06	1.321e-05
AL356740.1	0.967828	0.146243	-2.72638	8.61572e-19	5.06925e-17
RAMP2-AS1	0.42695	0.198381	-1.10579	1.08207e-13	1.90117e-12
LINC02082	0.0859081	0.364332	2.08439	0.00016294	0.000377163
SLC12A9-AS1	0.37396	0.75828	1.01985	9.23305e-06	2.89462e-05
AC105105.3	0.0510447	0.275725	2.43339	0.000318057	0.000691904
SCAT2	0.28177	0.970943	1.78487	3.40134e-08	1.81171e-07
AL031714.1	0.37636	0.820561	1.1245	1.22455e-05	3.71923e-05
COSMOC	1.02859	3.03019	1.55874	4.41714e-11	4.23309e-10
AC010615.2	0.106195	0.25572	1.26785	2.1106e-06	7.79535e-06
AC015912.3	0.479657	1.91772	1.99932	1.94562e-08	1.09631e-07
MMP2-AS1	0.0557474	0.801531	3.84578	7.36099e-12	8.42684e-11
LINC01315	1.4864	5.03904	1.76133	1.65176e-11	1.75586e-10
AC005041.3	0.180949	1.1607	2.68134	1.04675e-17	4.72909e-16
C8orf31	0.26834	0.666782	1.31315	4.42478e-05	0.000117839
XPC-AS1	0.319842	0.643409	1.00838	0.000425036	0.000896865
AC138305.1	0.831292	0.332327	-1.32275	1.02485e-11	1.12734e-10
ITGB1-DT	0.0684389	0.354604	2.37332	3.34206e-08	1.78762e-07
AC104564.5	0.0796543	0.265869	1.73889	1.3899e-07	6.65995e-07
AC109460.3	0.0954147	0.265345	1.47558	7.83626e-08	3.9415e-07
AC004148.1	0.912477	2.82261	1.62917	2.86717e-07	1.28015e-06
AC024022.1	1.1568	0.270455	-2.09668	7.8746e-17	2.72914e-15
AC005962.1	0.366239	0.855219	1.22351	5.07855e-05	0.000133148
AL157394.1	0.339571	1.22926	1.85601	8.88035e-14	1.59342e-12
PCAT19	1.21553	0.344798	-1.81776	1.09811e-16	3.65554e-15
AC016737.2	0.172311	0.366797	1.08997	0.00395654	0.00675897
HOXA10-AS	0.981672	2.05274	1.06424	1.96858e-06	7.31351e-06
AP000240.1	0.437549	1.13572	1.37609	1.21334e-05	3.69404e-05
AC096733.2	1.99237	0.679571	-1.55179	3.98246e-16	1.18537e-14
LINC01896	1.89469	0.230664	-3.0381	1.19248e-23	2.51415e-21
LINC00460	0.00675227	0.277945	5.36328	3.7744e-06	1.28523e-05
AL023881.1	0.179459	0.462105	1.36457	5.59694e-08	2.86645e-07
RRN3P2	0.175199	0.401496	1.19639	3.41443e-06	1.17852e-05
CCR5AS	0.198144	0.735898	1.89296	8.75693e-11	7.74652e-10
AC245884.8	0.52831	1.18423	1.16449	0.000152476	0.00035587
LINC01320	8.22617	18.3167	1.15486	1.76376e-05	5.14091e-05
LINC01637	1.17727	2.39317	1.02348	6.40919e-08	3.25607e-07
AL391883.1	1.02033	0.378454	-1.43084	1.15909e-08	6.78819e-08
PRKAR1B-AS1	0.618492	2.08813	1.75539	2.57002e-05	7.21659e-05
LINC01508	1.38569	3.49444	1.33445	2.70084e-06	9.62414e-06
AL355385.1	0.376673	0.896427	1.25087	0.00184869	0.00340654
AC010973.2	0.364378	1.32472	1.86217	6.33517e-10	4.88658e-09
LINC01117	1.40042	0.656721	-1.09251	6.14684e-10	4.75581e-09
AC018904.1	2.53483	8.61513	1.76498	2.71304e-10	2.22857e-09
AC006064.3	0.19279	0.655074	1.76463	4.66527e-09	2.9361e-08
FBXL19-AS1	0.533058	1.25607	1.23655	5.45814e-09	3.36807e-08
AC006017.1	0.298437	1.49117	2.32095	4.6507e-06	1.54211e-05
LINC02683	0.0419842	0.315761	2.91092	8.88769e-09	5.29079e-08
AC009812.4	0.754691	1.74419	1.2086	1.4451e-08	8.36637e-08
AC004596.1	0.182367	0.396726	1.1213	1.71144e-06	6.45299e-06
AL591895.1	14.2781	32.8946	1.20405	2.07826e-07	9.55998e-07
AC079907.1	0.208336	0.461713	1.14809	9.36417e-05	0.000231361
AC027348.1	0.163089	0.57411	1.81567	0.00372774	0.00641577
AC018809.1	0.270492	0.544588	1.00958	0.00166263	0.00310277
AC027702.1	0.266413	0.686642	1.36589	2.69791e-09	1.78683e-08
AC093458.1	0.167751	0.652391	1.95942	3.49491e-07	1.52714e-06
AC027307.2	5.33282	10.7832	1.01581	7.57769e-12	8.63584e-11
AL589765.6	0.117749	0.294705	1.32355	0.000136847	0.000324794
LINC01976	2.86785	0.11794	-4.60384	1.72407e-21	1.98268e-19
AC109460.2	0.411933	0.883306	1.1005	0.000851942	0.00169451
LINC00342	1.08991	3.47922	1.67455	8.77992e-07	3.48173e-06
LINC02313	0.197168	1.79812	3.18899	5.25647e-11	4.92551e-10
AC009133.1	0.970337	2.72195	1.48808	1.48715e-16	4.5884e-15
MRPL20-DT	0.655392	1.463	1.1585	3.12222e-07	1.37857e-06
AC108134.4	0.816179	2.15695	1.40203	7.76107e-10	5.80932e-09
AC244197.2	0.385445	0.85962	1.15717	0.00436447	0.00739097
ERVE-1	2.78732	0.169559	-4.03902	2.38202e-23	4.63578e-21
AL928921.1	0.673801	0.286153	-1.23554	1.58258e-21	1.98268e-19
AC137630.3	0.355075	0.76559	1.10845	0.0288818	0.0409361
LINC02561	0.0372679	0.371913	3.31896	4.91384e-13	7.02374e-12
AL359921.1	0.273914	0.614861	1.16654	3.51539e-06	1.21006e-05
AC060766.3	1.10776	2.52234	1.18712	9.45054e-06	2.95184e-05
AL512274.1	0.752597	2.16609	1.52515	0.000179066	0.000408879
AC069294.1	0.0447828	0.43442	3.27807	7.97465e-08	4.00315e-07
NCBP2-AS1	0.108705	0.348916	1.68246	3.52884e-07	1.53402e-06
MIR31HG	0.738054	1.59985	1.11614	2.10702e-05	6.04394e-05
AC008763.1	1.32305	0.617408	-1.09958	1.76376e-05	5.14091e-05
AC007342.4	1.67208	0.471317	-1.82687	1.43984e-12	1.8681e-11
AL023653.1	0.110406	0.376021	1.76799	5.3485e-09	3.3166e-08
TBX2-AS1	3.88145	1.582	-1.29484	1.18352e-12	1.55146e-11
AC008556.1	1.87345	0.274678	-2.76989	9.75478e-17	3.29061e-15
AP001189.1	0.871373	0.200215	-2.12174	6.91731e-16	1.94453e-14
AC126118.1	0.204141	1.08659	2.41216	1.92268e-08	1.0858e-07
AC011933.3	0.190188	0.394318	1.05193	0.000692983	0.00139924
AC005899.6	0.65319	1.7877	1.45253	7.50625e-05	0.000188588
GK-AS1	0.255471	0.61444	1.26611	3.95181e-05	0.000106476
MIR223HG	0.275937	0.814887	1.56226	4.70032e-05	0.000124261
AC011899.2	0.0473961	0.597108	3.65515	2.71894e-15	6.87892e-14
PDCD4-AS1	1.29879	2.6843	1.04737	8.58695e-10	6.35234e-09
LINC00621	0.69404	3.14259	2.17887	0.000167937	0.000387666
LINC00174	1.22426	3.10455	1.34247	2.62243e-06	9.411e-06
AP000907.2	0.106508	0.268212	1.33241	0.00542816	0.00899951
LINC01018	1.07399	0.142954	-2.90936	2.28111e-17	9.01751e-16
AC004253.1	0.304591	0.928295	1.60771	5.92754e-07	2.43453e-06
AL158151.4	0.0467826	0.536111	3.51849	9.40968e-12	1.04414e-10
C3orf35	0.0971269	0.259842	1.41969	4.19898e-07	1.78846e-06
AC145423.1	0.840275	1.75653	1.06379	0.00334788	0.00583343
AC040934.1	0.0659306	0.239021	1.85812	3.97197e-06	1.33988e-05
LINC00857	0.65181	2.80177	2.10381	3.08844e-10	2.4649e-09
AC009097.2	0.203676	0.872698	2.09921	1.56217e-06	5.91661e-06
AC120114.1	0.347126	0.770417	1.15018	3.04039e-05	8.38841e-05
LINC00323	1.272	0.323558	-1.975	7.24521e-11	6.57003e-10
LINC01160	0.135738	0.312997	1.20532	7.63345e-05	0.000191404
AL133371.2	0.476425	1.0456	1.13401	0.000176194	0.00040421
AP006545.2	0.15176	0.336074	1.14699	0.00311524	0.00546951
AL162430.2	0.106957	0.22497	1.0727	0.00147693	0.00279687
AC090948.3	0.372011	0.835978	1.16812	1.29395e-05	3.88339e-05
LINC02611	0.0888356	0.353581	1.99283	2.97952e-11	2.97952e-10
LINC02029	0.0153133	0.230585	3.91244	2.49577e-14	5.13358e-13
U62317.1	2.61092	7.26968	1.47733	2.26662e-11	2.33112e-10
PDXDC2P-NPIPB14P	0.472365	0.962001	1.02614	0.000158751	0.000369154
LINC01587	0.0671688	0.422271	2.65231	1.78816e-09	1.22936e-08
AC116914.2	0.368756	1.5894	2.10774	1.04088e-10	9.08077e-10
LINC02182	0.459865	0.925662	1.00927	0.0296968	0.0420442
AC016738.1	0.169013	0.441187	1.38426	9.53882e-06	2.97574e-05
SLC9A3-AS1	3.58438	12.0259	1.74635	3.85137e-05	0.000103991
AC025171.4	0.257068	1.2556	2.28815	7.97679e-11	7.18195e-10
AC006441.4	2.17885	0.1129	-4.27045	5.68521e-14	1.08436e-12
AC068790.7	0.113609	0.286505	1.33448	5.82727e-05	0.000151055
AC005324.4	0.0937596	0.287537	1.61671	4.09583e-05	0.000110122
ZEB1-AS1	1.92889	4.13811	1.1012	7.95997e-10	5.94062e-09
AC103740.1	0.0897134	0.284613	1.66561	2.00291e-08	1.11862e-07
AC009171.2	0.623381	1.28789	1.04682	8.37699e-08	4.17201e-07
AL590764.1	0.149581	0.501056	1.74405	6.08119e-09	3.72551e-08
EHMT2-AS1	0.0828651	0.424572	2.35717	2.69979e-05	7.57258e-05
AC074124.1	0.23204	3.89792	4.07026	2.10922e-10	1.76699e-09
USP30-AS1	0.455898	1.00048	1.13391	0.00231704	0.00415459
AL844908.2	0.474651	0.958921	1.01454	0.0213628	0.0310977
AL161669.1	0.307518	0.735427	1.25791	0.000438541	0.000923053
AC127496.5	0.111375	0.464125	2.05909	7.309e-13	9.99555e-12
PARD3-AS1	0.720675	4.0813	2.50161	1.92085e-13	3.11523e-12
AC118755.2	0.138957	0.432778	1.63899	0.000129388	0.000309405
LINC00240	0.181233	0.532997	1.55628	1.11841e-09	7.99317e-09
AC109460.1	0.163288	0.395922	1.2778	6.30437e-09	3.83415e-08
LINC01752	0.49247	0.209838	-1.23076	4.87858e-08	2.53653e-07
AC087623.1	0.285545	1.19152	2.06102	1.26237e-05	3.80215e-05
AL031705.1	0.12517	0.348306	1.47647	4.98828e-06	1.64328e-05
LINC01150	0.243546	0.631878	1.37545	3.43536e-06	1.18412e-05
ANKRD44-AS1	0.271152	0.845683	1.64102	0.00529223	0.00878565
AL365181.3	0.376905	10.0121	4.73139	6.8336e-17	2.40125e-15
AC084824.4	1.24752	2.62018	1.0706	5.28833e-07	2.19696e-06
AC087289.2	0.191941	0.546974	1.51081	3.28679e-08	1.76178e-07
AC004908.1	0.623783	1.33548	1.09824	0.000327794	0.000711251
CHL1-AS2	1.23949	5.27165	2.08851	0.0115142	0.0177087
LINC02522	0.0116151	0.628734	5.75837	1.40626e-07	6.72561e-07
AC136475.1	0.501255	1.32719	1.40476	8.93663e-06	2.81916e-05
AC104564.3	0.315989	0.889307	1.49281	1.47274e-06	5.59466e-06
LINC01730	0.0726211	0.239159	1.71951	3.01677e-06	1.05859e-05
LINC01480	0.10673	0.636496	2.57618	9.48486e-11	8.33218e-10
AL590617.2	0.890507	1.78935	1.00674	3.91079e-06	1.321e-05
AC009318.3	0.644612	1.36859	1.08619	2.71304e-10	2.22857e-09
AC005306.1	0.170594	0.348345	1.02995	0.00575751	0.00946084
FSIP2-AS1	0.0983569	0.246109	1.3232	0.000512372	0.00106341
AC092078.2	2.45273	0.041587	-5.88211	1.69205e-37	4.28089e-34
AP005432.2	8.39404	0.452348	-4.21386	1.34497e-19	1.0812e-17
LINC00997	1.3505	3.30604	1.29162	8.91826e-10	6.54005e-09
IL10RB-DT	0.313043	0.795322	1.34518	1.96396e-12	2.5095e-11
AC011498.6	0.287258	0.625945	1.12369	3.91071e-06	1.321e-05
LINC01693	0.0312422	1.09548	5.13193	2.21474e-11	2.29643e-10
AL359881.1	0.40088	1.4675	1.87212	5.01227e-05	0.000131683
RASGRP3-AS1	0.274772	0.917368	1.73927	1.42959e-06	5.46356e-06
AC073218.1	0.0860094	0.491021	2.51322	0.000397087	0.000844936
AC022558.3	0.141489	0.361547	1.35349	1.22419e-05	3.71923e-05
AC012557.2	0.0926101	0.218657	1.23943	0.0208568	0.0304312
LINC02188	0.235795	1.5124	2.68123	1.95684e-08	1.10018e-07
RERG-IT1	0.259684	0.722629	1.4765	0.00576585	0.00946632
AC012366.1	0.638037	0.263619	-1.27519	5.27232e-07	2.19696e-06
AC135050.3	0.326094	1.17495	1.84925	3.5089e-07	1.52797e-06
AC092809.4	0.0878085	0.376744	2.10115	3.36797e-11	3.31555e-10
AC254629.1	0.0112194	0.310605	4.79102	9.32425e-12	1.03922e-10
PCED1B-AS1	0.51566	1.86349	1.85351	1.08314e-10	9.38475e-10
PICART1	0.369244	0.986733	1.41809	6.74296e-06	2.18155e-05
AC010201.1	0.503507	1.32619	1.3972	0.00011279	0.000272824
IGBP1-AS1	0.137228	0.345056	1.33026	6.88786e-05	0.000174963
AC131009.3	0.574674	1.20971	1.07385	1.45871e-06	5.54969e-06
SEMA6A-AS1	0.2071	0.489579	1.24122	0.00051691	0.00107195
KCNIP2-AS1	0.23439	0.538096	1.19895	7.19129e-09	4.34224e-08
AL033384.2	0.226602	0.515973	1.18714	2.29501e-06	8.36654e-06
AP001160.1	0.278051	0.561511	1.01397	0.000340654	0.000735998
AC130650.2	0.144875	0.324332	1.16267	6.07634e-05	0.000157029
AL139280.1	6.45284	0.444417	-3.85995	1.13355e-22	1.91192e-20
AC008764.6	0.290447	0.660881	1.18612	2.15284e-06	7.90521e-06
AC069549.1	0.0832678	0.254312	1.61077	0.00282638	0.00499702
AP000345.2	0.545144	1.90169	1.80257	0.0129118	0.0196433
LNCSRLR	0.153971	0.382501	1.3128	0.00055641	0.00114557
AC114296.1	1.85918	0.913753	-1.02479	9.65041e-08	4.73169e-07
NR4A1AS	1.81175	0.509409	-1.83049	2.46494e-14	5.11171e-13
AC124016.1	0.670501	1.3578	1.01796	0.00197184	0.00359938
AC132872.2	0.114584	0.384122	1.74516	2.8089e-06	9.89767e-06
ZNF775-AS1	0.139197	0.355888	1.35429	6.25033e-06	2.02995e-05
SNHG4	0.270282	0.603511	1.15892	0.000359451	0.000773309
N4BP2L2-IT2	0.196385	0.456121	1.21573	3.20519e-05	8.78562e-05
MIR100HG	0.984993	0.38481	-1.35597	4.19071e-14	8.15577e-13
AC233976.1	0.450511	0.22358	-1.01077	3.18207e-09	2.08566e-08
NFE2L1-DT	0.194128	0.479322	1.30399	5.28833e-07	2.19696e-06
AC004921.1	0.134062	0.640372	2.25601	7.07273e-11	6.43669e-10
AC067930.4	0.0646185	0.280872	2.11989	8.19168e-06	2.61349e-05
MRPS9-AS1	0.212741	0.445993	1.06792	0.000444727	0.000933837
AC148477.4	6.4488	0.524333	-3.62047	4.24939e-19	2.68774e-17
AC069120.1	0.851057	0.392013	-1.11836	2.5925e-07	1.16917e-06
AC107021.2	0.264183	1.11174	2.07321	2.56394e-11	2.60513e-10
SP2-AS1	0.519323	1.35609	1.38475	7.99107e-15	1.82139e-13
AC007384.1	0.42288	0.179465	-1.23655	1.67782e-07	7.91956e-07
DLG3-AS1	0.189072	0.509817	1.43104	2.67367e-08	1.44848e-07
NARF-IT1	0.166683	0.352907	1.08219	0.00128381	0.00246251
AC011374.2	0.672666	1.3982	1.05561	1.87338e-06	7.00096e-06
AC005332.3	3.60209	9.35764	1.37731	9.7404e-11	8.52706e-10
AC106820.3	0.6684	1.51339	1.179	5.72475e-05	0.000148702
TRBV11-2	0.143501	0.300679	1.06716	0.0247382	0.0356164
AL121895.2	1.28107	3.5569	1.47327	2.38264e-08	1.30478e-07
AL023806.1	0.640435	0.212708	-1.59018	3.33752e-10	2.65533e-09
PRKAR1B-AS2	5.50825	24.2842	2.14035	2.2686e-05	6.44895e-05
B3GALT1-AS1	0.0223095	0.467233	4.38841	3.57959e-13	5.32727e-12
AL355803.1	1.26861	0.275657	-2.2023	5.51002e-17	1.99148e-15
AC005699.1	0.225924	1.24729	2.46488	2.8948e-10	2.34739e-09
AC107057.1	4.03691	0.0854644	-5.56179	8.41884e-24	1.93633e-21
AP000697.1	1.82842	0.111152	-4.03999	9.0553e-16	2.46343e-14
LINC00954	0.0950813	0.536072	2.49519	2.46655e-08	1.34781e-07
AL096799.1	0.113768	0.959553	3.07627	0.00102125	0.00199828
AC018816.1	0.408535	1.2277	1.58743	6.78681e-07	2.7517e-06
TENM3-AS1	0.126926	0.715637	2.49525	4.60298e-10	3.58397e-09
AL121782.1	0.117247	0.398841	1.76627	1.02085e-06	3.9919e-06
AL033397.2	0.0678495	0.220984	1.70354	1.30274e-05	3.90512e-05
LINC01410	0.253634	0.5179	1.02993	0.000174817	0.000401714
LIPE-AS1	0.223014	0.562244	1.33406	2.89935e-11	2.92245e-10
AC108673.3	1.75164	4.66462	1.41306	5.21753e-06	1.70989e-05
AC138932.4	0.258096	0.564279	1.1285	0.00167352	0.00312012
AC015849.3	0.691357	1.49613	1.11373	0.00122515	0.00235534
AC136475.2	2.09723	4.24805	1.01831	2.57002e-05	7.21659e-05
AL590226.1	1.42551	0.206077	-2.79022	2.77562e-19	1.89792e-17
AC019080.1	6.48993	0.668385	-3.27945	2.44516e-10	2.03495e-09
AC021491.2	0.0616487	0.239086	1.95539	4.48812e-07	1.90519e-06
ODC1-DT	0.49958	1.43387	1.52113	4.91154e-13	7.02374e-12
FOXD2-AS1	0.508657	1.63391	1.68357	1.06579e-13	1.89891e-12
LINC02754	1.48162	0.463562	-1.67634	1.15968e-06	4.49311e-06
LINC00645	6.29215	0.293658	-4.42135	1.45912e-19	1.11866e-17
YEATS2-AS1	0.110882	0.228291	1.04185	0.000137235	0.000324794
AC067852.3	0.240979	0.52691	1.12865	0.00249302	0.004445
PPP4R1-AS1	0.166078	0.573453	1.78781	3.27644e-06	1.13865e-05
AC007497.1	0.0731402	0.25061	1.77671	2.70798e-07	1.21907e-06
AC005332.1	0.127834	0.276861	1.11489	1.27618e-05	3.83916e-05
AC010487.1	0.376453	1.71299	2.18598	1.61816e-05	4.77149e-05
AP000696.1	4.39031	0.13704	-5.00165	2.65646e-19	1.8669e-17
LINC02343	1.57739	0.0734257	-4.42511	3.77245e-30	2.38607e-27
LINC01802	1.83502	0.398404	-2.20349	4.57676e-37	5.7896e-34
ATP2C2-AS1	0.0855972	0.22177	1.37343	0.000325276	0.000706397
AL359697.1	0.203723	0.426109	1.06461	0.00149966	0.00283357
AL109741.1	0.905951	0.282542	-1.68097	1.34705e-14	2.93795e-13
AL354863.1	0.74202	0.213895	-1.79455	1.28818e-21	1.71531e-19
AC079848.1	1.36369	0.499765	-1.44819	7.50848e-14	1.3866e-12
AC010997.5	0.151591	0.317296	1.06565	0.0210834	0.0307264
MHENCR	4.50748	9.83487	1.12558	9.99262e-06	3.10581e-05
AL162582.1	0.958761	2.21726	1.20954	0.0181099	0.0267473
HCG27	0.341092	0.813208	1.25346	0.000110956	0.000269405
GATA3-AS1	2.5149	0.325204	-2.95109	3.97531e-19	2.57885e-17
SNHG12	1.14781	4.25755	1.89114	2.81159e-12	3.46991e-11
LINC01788	1.45484	0.110085	-3.72417	1.34178e-22	2.12169e-20
AC003070.1	0.591574	2.74728	2.21537	1.92215e-11	2.01786e-10
AC011462.4	1.18458	2.46099	1.05486	0.000102175	0.00024952
PTPRN2-AS1	0.119422	0.931838	2.96401	4.88059e-15	1.17599e-13
AC107464.2	1.21176	5.65197	2.22165	3.66126e-09	2.36905e-08
AL353751.1	1.73547	19.5896	3.49669	1.32406e-14	2.93795e-13
AC016876.2	0.163502	0.401672	1.2967	3.04872e-10	2.44866e-09
MNX1-AS2	0.0125304	0.33564	4.74341	8.30248e-11	7.39624e-10
AC005899.7	0.177716	0.522826	1.55676	2.83258e-05	7.90282e-05
AC092123.1	0.313505	0.674571	1.10548	2.03738e-05	5.87082e-05
AC093915.1	0.0494882	0.368157	2.89516	0.000376182	0.000805504
AC004846.2	0.324958	1.052	1.69481	4.10428e-06	1.37899e-05
AL136366.1	0.127258	1.96266	3.94698	1.95769e-09	1.33144e-08
LINC02285	0.0984329	0.303594	1.62493	5.08576e-08	2.62591e-07
ST3GAL6-AS1	1.66621	0.753542	-1.14481	9.03033e-10	6.60311e-09
LINC02732	1.95309	0.514603	-1.92422	8.46607e-10	6.28128e-09
AC025265.1	0.114855	0.610285	2.40967	5.13644e-09	3.20079e-08
AL359644.1	0.208523	0.440202	1.07796	0.00033265	0.000720552
AP001065.3	0.0843844	0.416829	2.30441	8.78003e-07	3.48173e-06
LINC02848	0.185995	0.389372	1.06589	0.0227393	0.0329122
AC008105.2	0.121249	0.609368	2.32934	2.93917e-11	2.95083e-10
AL139041.1	0.0782622	0.276328	1.81999	8.44173e-06	2.68649e-05
AC092809.2	0.164922	0.330857	1.00443	0.00215247	0.00388427
AL358472.3	0.857254	2.1429	1.32177	6.83708e-10	5.22593e-09
AP000424.2	1.21121	0.257501	-2.2338	1.68218e-13	2.74574e-12
AC127537.1	0.613999	1.52978	1.31702	9.15443e-08	4.50599e-07
CASC19	0.0373483	0.219435	2.55468	9.58965e-05	0.00023624
LINC02709	0.153934	0.35217	1.19396	0.000179066	0.000408879
AC135178.6	0.415279	1.53079	1.88212	1.13248e-13	1.96245e-12
LINC00494	0.365718	2.26306	2.62948	2.57566e-10	2.13653e-09
LINC01762	4.35837	0.208131	-4.38822	1.36752e-19	1.0812e-17
ATP1B3-AS1	2.2346	0.310041	-2.84949	3.85628e-10	3.04887e-09
AC002553.1	0.669246	1.57786	1.23736	1.87338e-06	7.00096e-06
AF186192.1	1.05374	0.265086	-1.99098	7.00531e-15	1.626e-13
AC010719.1	0.360781	0.754035	1.06351	0.000312916	0.000681994
AC106782.5	0.742382	1.86938	1.33233	4.10164e-10	3.23276e-09
VPS9D1-AS1	0.441269	1.45228	1.71859	5.07185e-07	2.12799e-06
LINC02449	0.346826	0.723349	1.06048	2.093e-05	6.01054e-05
PGM5-AS1	0.758886	0.208936	-1.86082	8.7263e-14	1.58047e-12
AC009974.1	0.19921	0.643223	1.69103	7.52147e-07	3.03498e-06
AC016957.2	0.458159	0.934129	1.02777	0.00169754	0.00315793
AC103591.3	0.254295	0.729623	1.52065	0.000112126	0.000271983
LINC02061	7.5389	0.176369	-5.41769	1.14446e-19	9.65162e-18
AC009318.4	0.322893	0.660255	1.03197	0.0145199	0.0217429
AC092115.3	0.0971118	0.22476	1.21067	0.000521331	0.00108024
ZNF710-AS1	19.1714	5.23237	-1.87342	1.1223e-17	4.98144e-16
MIR210HG	1.66348	5.76806	1.79388	3.75145e-09	2.40892e-08
DICER1-AS1	1.40968	3.28347	1.21985	3.68715e-05	9.96635e-05
HIF1A-AS3	0.253675	0.562127	1.14792	0.00116571	0.00224619
AL049795.1	0.139633	0.327151	1.22832	4.48225e-05	0.000119244
APCDD1L-DT	1.26563	0.101509	-3.64018	1.73683e-19	1.29241e-17
AC080013.2	0.118601	0.488874	2.04334	4.96147e-07	2.09208e-06
PCAT6	2.12938	5.71459	1.42422	1.18461e-11	1.29742e-10
AC027307.1	0.104479	0.243146	1.21861	0.00285527	0.00504458
AC132872.3	0.755097	2.04298	1.43594	5.39989e-07	2.23596e-06
AC092757.2	0.323898	0.763092	1.23632	8.23104e-05	0.00020537
AC093278.2	2.40157	0.625731	-1.94036	2.22353e-18	1.17199e-16
AC090772.3	0.309115	0.652198	1.07717	1.47077e-05	4.35719e-05
LINC02432	1.21109	0.185611	-2.70595	2.9633e-15	7.42293e-14
AC027796.4	0.573092	2.54551	2.15111	2.02628e-08	1.12918e-07
AC093673.1	8.87459	26.4197	1.57386	3.19436e-13	4.81055e-12
AL161668.4	1.56174	0.12132	-3.68626	6.49455e-18	3.15985e-16
LHX1-DT	7.11005	1.31485	-2.43496	2.88975e-18	1.49206e-16
HOTAIR	0.221387	0.952891	2.10574	3.62218e-07	1.56651e-06
AL033527.2	0.0490784	0.343617	2.80764	1.61269e-07	7.64065e-07
AC008622.2	0.18241	0.381957	1.06622	0.00046535	0.000973005
LINC01275	0.0528484	0.245249	2.21432	2.79952e-10	2.27742e-09
IDH1-AS1	0.599547	1.22727	1.03351	5.07185e-07	2.12799e-06
AC092535.5	0.879592	21.9003	4.63797	5.4572e-15	1.29035e-13
AC025048.4	0.203798	0.658237	1.69146	4.52644e-14	8.74191e-13
AC087239.1	0.26865	1.118	2.05711	2.71808e-07	1.22145e-06
MIR4435-2HG	0.955165	2.59506	1.44195	8.37992e-15	1.89296e-13
AC010761.1	0.515721	1.13795	1.14177	5.80849e-07	2.3934e-06
NRAD1	1.87948	0.507983	-1.88748	4.87057e-15	1.17599e-13
KLRK1-AS1	0.408956	1.03008	1.33274	1.16127e-09	8.22976e-09
AL035661.1	23.093	1.35014	-4.09627	9.44208e-19	5.4292e-17
AC067838.1	1.28978	2.62661	1.02608	9.92639e-07	3.90572e-06
Z99572.1	1.37532	0.540297	-1.34794	3.53187e-12	4.25506e-11
AC108488.1	1.35104	2.95506	1.12911	7.37772e-10	5.57183e-09
AC004263.1	0.110703	0.346923	1.64793	0.00101455	0.00198824
LINC01606	2.435	0.155072	-3.97291	6.31894e-22	8.88162e-20
AC073912.1	0.0855547	0.224617	1.39255	0.00289384	0.00510203
LINC01187	7.7644	1.32161	-2.55458	4.74411e-24	1.20026e-21
AC104031.1	1.08127	0.43061	-1.32827	9.13373e-13	1.22266e-11
AP001453.2	0.591926	1.26734	1.09832	4.46923e-08	2.33619e-07
AP001439.1	0.108769	0.222333	1.03146	0.00385336	0.00660121
ITGA6-AS1	0.121567	0.305677	1.33026	1.31791e-05	3.93661e-05
AL049838.1	10.4795	2.83637	-1.88545	1.13581e-16	3.73195e-15
AL021707.6	1.11676	2.4111	1.11037	0.00093551	0.00184765
AC068620.2	0.34204	0.749718	1.13218	0.000604208	0.00123494
AC027601.1	0.149834	0.380388	1.34411	3.1556e-07	1.39088e-06
AP002761.4	0.824812	0.374929	-1.13745	4.82772e-12	5.65469e-11
AC012186.2	0.218062	0.438373	1.00742	6.02378e-05	0.00015583
AL109659.2	0.134241	0.29108	1.11659	0.0150991	0.0225245
TTC21B-AS1	0.0219016	0.379825	4.11622	0.00521089	0.00867764
LINC01914	0.0911789	0.434821	2.25365	6.85016e-07	2.77294e-06
AC006449.5	0.547953	1.32691	1.27594	9.91393e-09	5.86034e-08
ZKSCAN2-DT	0.458818	1.1492	1.32464	1.7297e-06	6.51211e-06
AC012213.4	0.0824845	2.6864	5.02541	2.68218e-13	4.18883e-12
AC087645.2	0.141464	0.797762	2.49552	8.48344e-14	1.5553e-12
AL158212.3	3.05017	1.31586	-1.21288	3.59104e-14	7.04289e-13
AC092296.1	1.0289	0.168175	-2.61306	5.12212e-12	5.94448e-11
AL023284.4	6.608	18.607	1.49356	9.15445e-08	4.50599e-07
AC005785.1	0.256272	0.580777	1.18031	0.000203417	0.000459094
LINC02381	34.3584	11.5246	-1.57594	1.39981e-13	2.36101e-12
AL590560.3	0.908919	2.31926	1.35144	0.00202588	0.00368474
AC080013.1	0.101997	0.273405	1.42251	4.11147e-07	1.76007e-06
AC010422.2	0.190301	0.414563	1.12331	0.000526556	0.00108928
LINP1	0.205286	3.14416	3.93697	6.80995e-16	1.93586e-14
AC136475.3	4.27755	47.2636	3.46587	2.16981e-07	9.89119e-07
F11-AS1	2.14686	0.0677059	-4.9868	6.00581e-20	5.23955e-18
AC079684.1	0.209876	0.479309	1.19142	4.5787e-05	0.000121446
AC073534.2	0.240394	0.674144	1.48766	3.22018e-06	1.12218e-05
LINC01055	10.5202	0.230896	-5.50978	8.02871e-17	2.74495e-15
AC092295.2	1.78811	0.871334	-1.03714	5.81627e-15	1.36252e-13
AC012645.4	0.084203	0.245013	1.54091	3.22912e-05	8.83442e-05
LINC02615	0.585066	2.45146	2.06697	2.74848e-10	2.25037e-09
AC092757.3	0.290533	0.895064	1.62329	1.9062e-07	8.84907e-07
AL353152.1	3.3637	0.249037	-3.75562	7.19025e-19	4.43691e-17
AC079760.2	0.12273	1.33531	3.44361	3.24923e-08	1.74544e-07
AC109347.2	0.264619	0.644671	1.28465	3.0686e-08	1.65534e-07
AC005632.3	0.322906	0.814834	1.33539	8.35858e-12	9.39876e-11
AC130371.2	6.11376	2.90189	-1.07507	1.01514e-08	5.98671e-08
SNHG25	0.692977	2.26242	1.70699	1.06862e-07	5.19925e-07
AC010998.2	0.0960954	0.221679	1.20593	0.00103459	0.00202281
AL133353.1	0.238374	0.655679	1.45976	2.75891e-07	1.2354e-06
AC018755.4	0.356381	1.12143	1.65385	3.11587e-05	8.55933e-05
AC063919.1	3.91691	1.27798	-1.61585	3.88047e-09	2.47919e-08
GIHCG	4.14031	9.95848	1.26619	1.0689e-12	1.40849e-11
HOXB-AS2	0.977511	0.460701	-1.08528	7.55784e-07	3.0448e-06
CACNA1C-AS2	0.148334	0.335654	1.17813	0.000274084	0.000604992
AC092375.2	0.139219	0.308227	1.14664	0.00600935	0.0098088
DLG1-AS1	0.225705	0.452178	1.00246	0.000216727	0.000486962
AC007406.2	2.40091	5.71031	1.24999	2.84246e-05	7.92007e-05
AL157392.4	0.250589	0.541193	1.11082	0.0084393	0.0133031
AL096865.1	0.0652846	0.317858	2.28357	8.23217e-08	4.12424e-07
AC022509.3	0.489324	2.00894	2.03757	5.5553e-11	5.14834e-10
AC025171.3	0.0911633	0.276863	1.60265	2.72014e-06	9.67927e-06
HAGLR	7.07842	3.00009	-1.23842	6.21841e-13	8.64427e-12
LINC02586	1.02736	0.174646	-2.55643	8.76761e-18	4.0331e-16
AC108134.2	0.324725	1.27919	1.97794	2.05062e-12	2.60707e-11
BX284613.2	0.205001	0.838056	2.03142	3.58055e-08	1.89514e-07
AC211476.2	0.0919422	0.235587	1.35746	4.00763e-05	0.000107865
LYPLAL1-DT	0.963831	0.383735	-1.32867	3.74999e-09	2.40892e-08
AC103691.1	0.800663	1.73919	1.11915	0.00135133	0.00258027
LINC01127	0.561226	0.168203	-1.73838	3.55295e-11	3.4841e-10
ZNF582-AS1	2.40657	0.965659	-1.31739	2.65294e-15	6.77973e-14
AC005387.2	0.173021	0.349566	1.01462	0.000688742	0.00139179
AC004067.1	0.256975	0.821443	1.67653	4.48735e-10	3.51486e-09
AC009690.2	0.246612	0.513377	1.05777	1.34581e-07	6.46093e-07
AL157904.1	0.201369	0.709376	1.81671	4.19531e-07	1.78846e-06
AL080317.2	0.533663	1.23015	1.20484	2.35113e-05	6.66856e-05
AC005332.5	1.22323	2.81928	1.20463	4.18452e-09	2.65334e-08
MMP25-AS1	0.483215	1.68052	1.79817	2.19866e-13	3.52064e-12
LINC01871	0.494365	1.51979	1.62022	3.05523e-07	1.35609e-06
LINC02739	0.0825627	0.243224	1.55872	2.0482e-08	1.13639e-07
AJ011932.1	0.497469	1.81385	1.86638	0.00518064	0.00863441
AC011005.4	0.297922	1.14449	1.9417	4.99093e-07	2.10101e-06
AC023906.5	0.160626	0.438291	1.44819	9.92193e-05	0.000243241
AP001628.1	0.190258	0.458788	1.26987	0.00327232	0.00571358
ARHGAP31-AS1	0.456347	1.21933	1.41788	1.42142e-07	6.78526e-07
AL732292.2	0.171674	0.383858	1.1609	2.1316e-06	7.86144e-06
RTCA-AS1	4.96237	2.05405	-1.27256	1.17479e-16	3.81055e-15
AL139099.2	0.13348	0.283875	1.08863	0.00955068	0.0149248
AP003119.2	0.497662	1.39338	1.48535	1.93031e-05	5.60057e-05
AC015917.2	0.253459	0.548276	1.11315	0.000274279	0.000604992
AL139351.1	0.0904277	1.19678	3.72625	2.57433e-09	1.71848e-08
FAM222A-AS1	0.548889	0.256461	-1.09778	1.86068e-09	1.27231e-08
LINC01191	0.142569	0.456975	1.68045	0.000725405	0.00146004
AC093424.1	0.0777354	0.259619	1.73975	0.004949	0.00829204
ZMIZ1-AS1	0.13859	0.553615	1.99806	4.18982e-12	4.97665e-11
SCOC-AS1	0.252153	0.69794	1.4688	2.93256e-10	2.3704e-09
LINC00501	0.360844	0.790764	1.13187	1.79593e-05	5.22865e-05
AC136475.5	0.136179	0.446066	1.71175	1.42222e-06	5.45184e-06
AC099792.1	0.0356839	1.53058	5.42266	2.32241e-11	2.37883e-10
AL138826.1	14.0304	0.606925	-4.5309	2.86752e-20	2.79032e-18
AC055822.1	0.828531	1.76472	1.09081	0.000101335	0.000247707
AC005104.1	0.395269	0.903451	1.19261	0.000582076	0.0011934
MAFG-DT	1.53686	3.75964	1.29061	2.07382e-08	1.14558e-07
MROCKI	0.390653	3.39683	3.12023	2.23538e-12	2.82775e-11
LINC01230	2.34494	0.140852	-4.0573	1.62068e-28	8.20064e-26
AC027271.1	0.195661	0.534585	1.45006	1.24727e-05	3.77015e-05
AC015802.5	0.284717	0.73788	1.37386	6.33873e-05	0.000163143
TMEM252-DT	0.612262	2.6542	2.11606	4.37856e-07	1.86181e-06
SOCS2-AS1	0.979291	0.347181	-1.49605	4.95913e-15	1.18364e-13
AL031600.1	0.63973	1.31513	1.03967	7.01704e-05	0.000177887
AC098851.1	0.288488	0.823294	1.5129	0.000138312	0.000327037
KMT2E-AS1	4.30602	9.75825	1.18027	1.40513e-05	4.18232e-05
AC084036.1	2.48754	7.11168	1.51547	1.70195e-08	9.69805e-08
AC104964.3	0.25181	0.602262	1.25805	0.000425036	0.000896865
AL645940.1	0.170378	0.448743	1.39715	0.000167895	0.000387666
LINC00893	0.434289	0.941974	1.11703	0.000364997	0.000783243
AC083880.1	0.746813	1.58111	1.08212	4.19898e-07	1.78846e-06
NR2F1-AS1	1.04084	0.168117	-2.63022	3.96103e-19	2.57885e-17
AL133383.1	0.510716	0.208165	-1.29479	2.78313e-10	2.27139e-09
AC116407.2	0.26245	1.11092	2.08164	3.14642e-11	3.12174e-10
DDX11-AS1	0.108363	0.45686	2.07588	3.95885e-17	1.45158e-15
IDH2-DT	1.63479	0.067108	-4.60648	4.86566e-27	2.05168e-24
AC097641.2	0.231338	0.646517	1.48268	2.59758e-08	1.41635e-07
AL035665.1	0.0115315	0.534468	5.53445	1.20699e-11	1.31624e-10
AC010173.1	0.315763	0.63884	1.01661	1.44412e-06	5.51073e-06
AC009120.3	0.711159	1.6029	1.17244	0.000758661	0.00152214
AC010624.2	0.0951163	0.298804	1.65144	0.0234662	0.0338818
AC112491.1	0.805793	1.65747	1.04051	1.28213e-05	3.85248e-05
LINC01004	1.11683	2.76796	1.30942	0.000192404	0.000435793
AL611929.1	0.0332657	0.224408	2.75401	4.30236e-05	0.000115063
SLC25A5-AS1	1.86584	0.804797	-1.21313	6.31259e-12	7.29262e-11
AC005519.1	0.324906	0.769239	1.24341	6.44831e-05	0.000165291
U47924.3	0.203895	1.06131	2.37994	6.9787e-11	6.37415e-10
AC123595.1	0.690429	0.208823	-1.72522	8.06174e-13	1.09071e-11
LINC02541	0.0273704	0.259754	3.24646	2.29673e-09	1.54953e-08
AC005479.2	0.210241	0.470149	1.16107	1.23537e-05	3.74454e-05
HRAT92	0.36815	1.29132	1.81048	0.000180504	0.000411049
AL512652.1	0.114281	0.341919	1.58107	5.48433e-06	1.79268e-05
AL132655.2	0.0696606	0.264181	1.92311	0.00154077	0.00290041
HOXB-AS1	1.0246	2.37825	1.21484	3.72606e-06	1.27048e-05
AC015813.1	0.982237	2.59307	1.40052	2.70085e-06	9.62414e-06
