# Supplementary material for: Identification of the Ferroptosis-Related Long Non-Coding RNAs Signature to Improve the Prognosis Prediction in Papillary Renal Cell Carcinoma
Source: Front Surg. 2022 Mar 4;9:741726. doi: 10.3389/fsurg.2022.741726 (PMC8930926; doi:10.3389/fsurg.2022.741726)
Supplement: Supplementary Table 5 — Results of univariate Cox analysis on the differentially expressed ferroptosis-related lncRNAs along with overall survival of pRCC samples. [file Table_5.XLSX]

## Sheet: Table S2
id	futime	fustat	AC099850.3	LUCAT1	AL391422.4	AC012640.1	LBX2-AS1	AC090197.1	LINC02154	AC130343.2	KLHL6-AS1	AL157935.1	LINC02535	AC026401.3	AC026356.2	AC104564.1	MNX1-AS1	CD44-AS1	AC007342.5	LINC01559	LNCTAM34A	AC124798.1	AP001189.3	ZFAS1	AC012065.2	AL590666.2	AL031710.1	AC107959.3	CYTOR	AL162171.1	AL022344.1	LINC02471	AP001094.1	AC141002.1	AC090152.1	LINC00839	AP000695.2	AC156455.1	AC005034.4	AL049555.1	AC074212.1	AC008514.1	AC113139.1	SCGB1B2P	ADORA2A-AS1	DARS1-AS1	AL591043.2	AL513218.1	AC022382.1
TCGA-2Z-A9JQ	2.13151	0	0	0.0161383	3.938	0.0681186	11.4465	0.21489	0.0601999	1.21015	0	0	0.0559478	18.3849	0.156567	0.694305	0	0	0.109397	0.0592785	3.71118	5.78708	0	52.9249	4.80399	0.61828	4.90687	0.106392	8.13639	0.26109	2.22709	47.2891	3.15675	3.86347	0.537758	0.0401075	1.47201	0.639891	0.260654	0.024245	1.31584	0	0	3.80403	0.244516	0.178441	0.323769	0.839026	0.278962
TCGA-UZ-A9PP	8.24658	0	0.438331	0.113054	3.2955	0	13.4283	0.104269	0.0301229	0.330292	0.0932434	0.0620389	2.12142	7.4624	0.391716	0.752739	0.0300361	0.239701	0.299247	1.2458	1.77765	1.94677	0.432271	31.4907	0.92592	6.70315	0.233839	1.86328	3.09419	0.914512	1.82502	91.5426	0.648034	0.672422	0.206298	0.401382	1.67221	0.913609	0.121732	0.0970542	0.865873	0.0525065	0.654134	3.68004	0.0815677	0.121432	0.0540028	1.03959	0.465292
TCGA-UZ-A9PZ	1.8	0	0.465071	0.164504	6.60738	0.0867952	13.4961	0.0871208	0.0191763	0.420529	0	0.0592412	0.166337	6.05953	0.199494	0.331751	0.0860448	0.0508647	0.0278782	0	2.51592	2.79623	0.137592	21.7775	1.15621	4.60862	0.191395	0.203343	3.18792	0.582181	1.94321	13.3999	0	4.06662	0.668069	0.0383281	2.10372	1.223	0.697451	0	2.09003	0.0752079	1.3742	4.89548	0.445082	0.227365	0.41254	0.916345	0.355447
TCGA-2Z-A9J9	6.28493	0	0.49559	0.0547812	2.23431	0.0513839	1.05174	0.913643	0	0.0829861	0	0.0420858	0.00703384	1.7636	1.39755	0.0654668	0	0.210788	0.00825213	1.58293	3.35576	1.52052	3.61124	64.1318	0.603965	3.03151	3.13485	0.280891	3.61602	2.41261	1.04084	0.133103	1.46537	1.07703	0.578046	3.16913	1.06536	0.183422	0.334252	4.05095	0.605065	0.445241	0.591667	0.946931	0.149313	0.987985	0.335814	0.542488	0.263037
TCGA-IA-A83W	5.59726	1	0.92862	0.382594	3.20946	0.0787757	10.1816	0.299341	0	0.381674	0.215498	0.236577	0.927377	5.53037	1.11654	0.702562	0.104126	1.10796	0.113861	6.21772	2.77866	1.68251	0.208132	18.5451	6.23458	3.21754	0.926455	1.10733	2.50915	0.641616	0.867834	46.974	0.982859	0.194257	0.342039	2.42347	0.920164	0.754801	0.391863	1.57013	1.32367	0.068259	0.226768	4.48714	0.51168	0.2889	0.234014	1.0396	0.483907
TCGA-IZ-A6M8	1.36164	0	0.182505	0.0403472	8.46616	0.0283838	27.2587	0.325603	0.0627105	0.96265	0	0.0309969	0.0621665	6.06654	0.0326192	0.216978	0	0	0.729339	0.0395205	3.62805	6.40775	0	26.9806	1.33449	1.15932	3.17122	0.531979	3.98924	0.190385	0.585035	10.0287	1.21418	0.629937	0.0224074	0.0334241	0.547051	0.67191	0.21722	0	1.05151	0.0163964	0.0817073	0.665729	0.213474	0.113016	0.0674544	0.0499439	0.290596
TCGA-SX-A7SU	3.64658	0	0.320273	0.0708041	4.42173	0.149429	16.4892	0.337478	0.0165073	1.086	0	0.0815933	0.501151	5.01216	0.758463	0.761537	0.0987584	0.175141	0.263978	0.858246	3.1051	5.34898	0.315845	21.3476	2.92732	4.67923	0.164756	0.291735	6.28417	0.465354	1.08861	27.676	0.799022	2.21091	0.221187	0.0219956	2.46546	1.38967	0.543199	0.212742	2.64927	0.0863203	0.860314	2.71205	1.17494	0.266178	0.532681	2.95802	0.84143
TCGA-J7-A8I2	0.841096	0	1.97667	0	1.09161	0.164688	2.28351	0.0708456	0	0.372366	0	0.00899251	0.126246	3.6227	0.340674	0	0.15238	1.00373	0.327962	0	2.9678	0.204367	0.0696195	63.3562	0.980778	1.88345	0	0.411553	1.7704	0.568106	0.234103	0	0.704491	1.0559	0.0520049	8.69792	0.19237	0.0866346	0.0756211	6.07267	0.252759	0	0.663715	4.26736	0.0337806	0.490082	0.273969	3.94107	0.0674438
TCGA-2Z-A9J1	6.29589	0	0.33749	0.0746104	4.4966	0.0314925	14.6179	0.149022	0.0695788	0.406889	0.0430753	0.137567	0.422473	6.09227	0.144767	0.240743	0.0208135	0.0738223	1.08233	0.208282	1.20982	2.53268	0.0665648	26.7093	1.72742	3.88746	3.05558	1.32805	1.97484	0.694063	0.828175	49.3704	1.34716	0.698931	0.111877	0.00927122	1.23232	0.627167	0.361516	0	0.941675	0.0181922	0.271969	2.9194	0.188407	0.0857962	0.112264	0.609553	0.322423
TCGA-5P-A9KA	1.08219	0	0.30399	0.369624	3.61378	0.0709163	11.2494	0.259307	0.0626724	0.171797	0.242497	0.116168	0.398012	3.12546	0.325994	0.813174	0.0703032	0.623387	0.205002	1.51197	1.06497	1.18464	0.524628	23.0031	5.77928	4.34479	0.260633	0.609188	1.72235	0.645556	0.781252	55.0729	0.5056	1.22413	0.377895	0.803779	1.18041	0.945964	0.298495	0.870807	1.21976	0.122898	0.102072	2.41576	0.381838	0.0854538	0.1264	0.499135	0.217814
TCGA-BQ-5890	0.638356	0	1.99092	0.0796001	6.45158	0.0197639	25.6749	0.660324	0.0611323	0	0.783956	0.0215835	0.340886	16.4959	0.272557	0.151084	0.0522481	0	0.590371	0.00687962	1.54612	6.90962	0.104436	30.0868	0.898245	7.58809	0.116219	2.45404	4.53646	0.492391	0.884966	2.41644	1.19771	0.584842	2.06733	0.0290919	0.173144	4.04734	0.136127	0.00703444	0.235343	0.0228339	0.284468	0.684293	0.0202697	0.240225	0.211361	0.173882	1.25454
TCGA-EV-5901	2.84932	0	1.67547	0.219658	1.80751	0.0545389	6.12776	0.247649	0.00803314	0.234884	0	0.0496333	0.36831	2.11296	0.278566	0.370595	0.0480599	0.234384	0.192694	1.98071	1.9301	0.737527	2.13263	13.4165	0.76926	13.1016	0.187079	1.12157	1.73355	0.853582	1.12413	42.0624	0.129612	0.403471	1.04051	0.0695758	1.15732	0.53965	0.139128	0.750585	0.78894	0.105018	0.261665	0.568527	0.0963318	0.0914353	0.10801	0.191932	0.186125
TCGA-A4-A772	0	0	0.507294	0.173832	4.98964	0.118344	16.3623	0.0882426	0.0836693	0.191129	0.0971221	0.0516957	0.401758	5.77884	0.154137	0.542805	0.0469284	0.166448	0.554969	1.07517	1.71934	2.53045	0.150084	16.197	1.66922	2.70686	0.452337	0.979637	2.2664	0.703076	0.639254	35.4131	1.09686	1.63425	0.158824	0.00696797	1.25794	0.933826	0.235477	0.0926672	0.983312	0.041018	0.340672	1.90334	0.271065	0.235607	0.281246	0.33318	0.242324
TCGA-IA-A40U	1.4	0	0.20876	0.169222	3.21186	0.129868	31.909	0.7123	0	0.576786	0	0.0797763	0.186663	6.88862	0.895485	0.413655	0	0.11416	1.07411	0.0791103	2.51721	6.94217	0.274499	23.3532	2.13706	5.18651	1.19324	2.48475	2.1523	0.653321	0.369213	34.4143	0.578688	1.20093	0.0768928	0.0382325	2.08583	6.50236	0.0496938	0.127114	0.575617	0	0.654233	2.75591	0.227536	0.166697	0.0771584	0.571288	1.13016
TCGA-A4-8517	1.63562	0	0.574315	0.0634832	4.45141	0	18.636	0.11527	0.13156	0.288506	0	0.203213	0.660245	2.92627	0.0684318	0.455198	0.0196772	0.0697919	0.707661	0.906826	1.70526	4.01436	0.660771	21.0501	0.466604	2.99962	0.393921	1.72056	1.0728	1.05558	1.31199	117.165	0.849074	0.146838	0.0352563	0.0262951	0.747715	0.827859	0.0455704	0	0.456949	0.0343978	0.0857067	1.76241	0.43258	0.0686333	0.106134	0.209554	0.060964
TCGA-2Z-A9J2	4.91781	0	0.524508	0	4.80221	0.0611799	8.66476	0.236865	0.0270339	0.0988069	0.58577	0.0668123	0.502488	3.05428	0.0468728	0	0	0	1.08079	0	0.769189	4.6136	0	46.6706	1.05469	1.16613	0.359759	4.10884	1.16921	0.351742	0.304383	39.049	0.654276	1.05607	0.193192	0	0.142926	2.82757	0	0.0435507	0.453296	0.141366	0.352232	0.614977	1.35949	0.0769268	0.0726973	0.215303	0.125273
TCGA-B1-A655	1.39726	0	1.43037	0.115947	3.05988	0.0222456	9.5252	0.555036	0.186766	0.323344	0.121709	0.309743	0.38978	2.89787	0.0681735	0.22674	0	0.0260732	0.0214355	0	0.403988	3.1799	0.305629	12.9713	0.348632	0.121147	2.19109	4.91634	1.14256	0.10658	0.0158109	22.4273	0.396501	0.493708	0.0878081	0.301253	0.181892	0.267481	0.136195	0	0.153049	0	0	0.322994	1.66168	0.114216	0.0528668	0.0391431	0.0911009
TCGA-2Z-A9JL	2.75616	0	0.762514	0.295001	2.7216	0.0355766	12.2149	0.188753	0.204365	0.57457	0.0973228	0.0485649	0.993483	3.82969	0.749565	1.26916	0.164589	0.375282	0.137124	0.978325	1.81401	2.24136	0.225592	30.5004	2.67627	8.36341	0.261503	1.27801	2.98876	0.613622	0.556289	95.0315	0.760934	1.49141	0.210643	0.0418942	0.893462	1.28332	0.326719	1.51951	1.18618	0	0.614478	2.02648	0.760146	0.108106	0.0845482	1.1894	0.437084
TCGA-Y8-A897	1.50411	0	1.05794	0.306972	2.99808	0	15.2057	0.0840502	0.0272638	0.199295	0.168786	0.00842257	0.869942	3.97064	0.153632	0.550275	0.0407779	0.0361582	0.0495446	0.214772	2.37029	1.95831	0.717277	17.7237	1.54714	8.37235	0.907047	1.44551	1.5108	0.5321	0.920915	32.2848	0	0.684674	0.194835	0.0999032	0.720709	0.70711	0.566627	0	1.06124	0.0178211	0.532842	2.79094	0.116012	0.138999	0.146631	0.705687	0.442185
TCGA-B9-A69E	1.23836	0	0.750681	0.0533431	4.70043	0.050035	8.10221	0.33721	0.221092	0.686866	0	0.184415	1.23286	3.64927	0.230005	0.191245	0	0.029322	0.0080355	0.130625	0.664018	8.64483	1.58636	17.872	0.548903	0.862873	5.1489	0.761941	1.98715	0.839027	1.10242	3.55128	0.980997	0.185076	0.236999	0.375616	1.22734	2.17148	0.382915	0	0.443541	0	0.360085	0.642657	0.500325	0.0340781	0.148636	0.220103	0.307358
TCGA-O9-A75Z	1.29041	0	0.545644	0.0670155	4.82832	0	10.5711	0.154133	0.0124992	0.456838	0	0.0695047	0.441422	4.94255	0.314242	0.432474	0.0373896	0.198923	0.172626	1.29972	2.74632	1.62684	0.328839	29.6475	1.95056	8.93474	0.041584	0.530161	3.0183	0.650517	1.54806	34.1745	0.302507	1.04631	0.256804	0	1.83379	0.457038	0.173182	0.191291	1.31738	0.114382	0.814281	1.07416	0.546367	0.0652069	0.369731	0.348412	0.347523
TCGA-A4-A48D	1.03836	0	0.418556	0.092532	2.96028	0.0650952	14.3124	0.0746736	0.201348	0.0525651	0	0.257694	0.204947	2.15803	0.0124681	0.331744	0.0215108	0.190739	1.28586	0.0906359	0.954817	1.6078	0.171987	11.9701	0.663111	7.38547	0.430629	0.838774	1.25052	0.280689	0.670857	12.714	0.116025	0.401303	0.0770834	0.0191637	0.456219	0.697098	0.174359	0	0.585656	0.188016	0.0936934	1.09055	0.344932	0.0954914	0	0.0572704	0.333225
TCGA-MH-A856	2.59452	0	0.99299	1.18543	2.60911	0.0926599	8.58055	0.438464	0.020472	0.0748239	0.190109	0.139137	0.304417	8.13137	1.31333	0.590278	0	0.70592	0.0595238	6.02343	2.68591	2.33286	0.440668	37.9288	2.10564	4.79386	0.817307	0.75979	3.60623	0.887883	1.44886	10.1289	1.32124	1.82796	0.438898	0.395539	1.86704	0.887834	0.141824	1.7974	3.57981	0	0.533473	6.05418	0.221739	0.456328	0.330311	2.20109	0.664062
TCGA-2Z-A9J6	4.74247	0	0.140956	0.0779043	6.39126	0.0986486	22.6777	0.150886	0.217952	0.584173	0.404793	0.0628428	0.252072	7.00249	0.113369	0.0837904	0.0217324	0.192704	1.26742	0.526525	2.41163	4.88094	0.312766	21.292	1.70062	3.43231	2.41703	1.87458	2.25841	0.724706	0.350569	21.2606	0.351659	1.21631	0.0908571	0.00968054	0.249664	0.790769	0.251651	0	0.817923	0	0.189317	2.13013	0.191105	0.165386	0.11722	1.56223	1.0773
TCGA-BQ-7049	3.73699	1	1.35683	1.55172	1.7777	0.0486967	3.72973	0.30375	0.0215179	0.0786463	0.066607	0.0930648	0.353298	2.27914	0.662231	0.18613	0.0482757	2.7967	0.0860262	4.18262	1.0034	0.331198	2.75334	16.7965	0.610539	5.70175	0.143177	1.33101	2.30723	0.536613	0.79605	16.8778	0.173592	0.300209	0.518984	0.487425	0.952768	0.384254	0.130436	1.94988	0.695838	0.661065	0.350453	1.16935	0.116533	0.170935	0.0289321	0.385588	0.249281
TCGA-UZ-A9PS	5.93699	0	0.964327	0.0869081	5.86634	0.0704399	7.15156	0.0738316	0.0822364	0.0875325	0.244613	0.533963	1.12483	3.60876	0.236739	0.515615	0.00836216	0.186368	0.364274	0.00220213	1.5603	3.06388	0.439076	24.5912	4.52302	4.40874	1.4346	1.56716	1.46024	0.852027	0.30703	21.8874	0.328517	0.574887	0.53629	0.754426	1.58332	1.17303	0.439783	0.0308517	0.326139	0.22429	0.239195	0.528878	4.66323	0.184016	0.304844	0.441948	0.432893
TCGA-SX-A7SQ	3.46849	0	0.957295	0.31745	3.325	0.0558306	11.1972	0.128092	0.0370053	0.360671	0	0.0304853	1.3833	5.13895	0.491906	0.640191	0	0.229029	0.224157	0.636466	2.2033	0.979272	0.177011	30.6453	1.53121	7.29716	0.328303	1.0682	1.67272	0.561728	0.357131	54.5512	0.696581	0.688377	0.0440751	0.26298	1.43472	0.92305	0.213634	0.188778	0.79039	0.0161257	0.723228	1.77715	0.0763458	0.222302	0.199023	0.540315	0.342959
TCGA-A4-A7UZ	0	0	1.23305	0.255559	6.05684	0.143826	14.577	0.268108	0.0476649	0.580706	0.0983622	0.166884	0.236257	8.24603	0.826439	0.183245	0.475275	0.885008	0.0577453	1.7898	1.75804	2.73724	0.494002	50.4026	1.12702	6.29875	0.0528592	1.2355	3.56469	1.03363	0.766676	7.37672	0.38453	1.68467	0.993497	0.052927	0.966003	2.12118	0.385243	1.75329	1.67458	0.353104	0.724546	1.48589	0.0368766	0.561373	0.299079	0.759225	0.441752
TCGA-A4-8312	1.93973	0	0.443231	0	0.743519	0.0590852	0.96555	0.0974327	0.0261083	0.190848	0	0.443608	0.0566165	1.61312	0.418729	0.150558	0	0.0692515	0.123356	0	0.825393	2.39702	0.405882	12.8585	0.231496	1.1262	13.5502	0.461415	2.57595	0.849247	0.503933	0.428546	0.42125	0.291402	1.81913	0.200035	1.58738	0.033302	0.248697	4.22699	0.609759	0.0341315	0.170086	1.41881	0.0252488	0.0959617	0.140417	0.571812	0.241968
TCGA-DW-7842	0.252055	0	0.667453	0.0158097	3.02084	0.0667314	16.2657	0.118015	0	0.215546	0	0.0303646	0.578534	3.31408	0.400488	0.566805	0.044103	0	0.164326	4.37471	0.528251	2.09677	0.540685	16.757	0.592628	12.5176	0.294303	0.277934	1.85097	1.68384	1.92878	54.6003	0.39647	0.658226	0.228283	0.0589361	1.76682	0.802381	0.238323	0.0395855	0.953541	0.025699	0.128065	1.73906	0.676787	0.104884	0.555058	0.7828	0.182187
TCGA-G7-6796	5.95342	0	0.337316	0.0894863	2.35303	0	16.1378	0.636401	0.0556344	0.864194	0.0861061	0.0515611	0.878981	3.53562	0.446136	0.0802062	0.0208028	0.184461	0.0808802	0.0109566	2.35244	3.33511	0.0665305	20.3233	2.26916	7.0281	3.7481	2.06479	1.56653	0.0904833	0.201344	10.6321	0.785439	1.70762	0.173941	0.0648651	0.275751	0.626844	0.0240886	0.425719	0.732961	0.109097	0.181219	1.26559	0.263634	0.0461741	0.0748037	0.498468	0.837869
TCGA-AL-3472	5.5589	0	0	0.0679145	1.052	0.234542	15.9507	0.246633	0	0.126264	0.035645	0.0853783	0.164098	6.11878	0.798639	0.796864	0.0344466	0.122177	0.259483	0.0453565	2.71217	3.78738	0.523286	18.2971	8.12747	2.93305	0.536351	0.223864	2.85854	0.249714	1.88926	22.8708	1.67218	1.221	0.123439	0.015344	0.958875	1.09672	0.757863	0.0649281	1.57917	0	1.42535	3.05615	0.993358	0.122879	0.154831	2.75132	1.70757
TCGA-A4-8630	1.19452	0	0.4187	0.066117	3.65788	0.0279075	9.28694	0.100044	0	0.225357	0.0381717	0.0457152	0.213932	4.83275	0.310029	1.20891	0	0	0.161348	0.150572	2.7095	2.61067	0.265443	8.51734	0.612313	7.77641	2.42056	0.849961	1.1778	1.06966	0.912415	79.6643	0.397936	0.825823	0.330471	0.0246475	0.619367	0.629177	0.405793	0.00993295	0.716322	0.0161212	0.482018	0.997423	0.0572434	0.152059	0.26529	0.441953	0.57144
TCGA-MH-A55W	2.85753	0	0.257795	0.0854877	4.31593	0.0601396	25.2346	0.189719	0	0.971268	0.0822585	0.147772	0.329296	3.56528	0.506833	0.306489	0.0794929	0.211462	0.907877	0.764091	1.93228	6.243	0.0635576	10.2379	0.565504	8.4608	2.91754	2.58307	1.10145	0.749148	1.0686	52.4678	0.428767	1.18641	0.261122	0	0.561983	2.01118	0.966515	0	0.429674	0.0694812	0.692486	3.0226	0.709303	0.220554	0.214384	0.846568	0
TCGA-B3-A6W5	0.846575	0	0.81382	0.0299858	5.15975	0.0506272	16.2458	0.17786	0	0.572349	0.450109	0.103665	0.346513	5.29186	0.310303	0.580525	0.184028	0.148345	0.390269	0.0352456	1.67969	3.49765	0.267523	9.41056	1.26949	3.60722	2.27	1.52215	2.49948	0.388095	0.287864	83.5904	0.631659	1.43571	1.42883	0.3428	1.03489	1.18895	0.561798	0.108116	0.348315	0	0.291477	1.75288	0.134134	0.291766	0.120316	0.356332	0.466493
TCGA-F9-A7VF	0.2	0	0.279642	0.0721252	13.1889	0.0434908	15.9946	0.143434	0.0192175	1.68573	0.0594864	0.0237474	0.119068	18.964	0.133281	0.221642	0.0287432	0	0.0838142	0	4.13132	4.99214	0	38.2859	3.81689	3.19744	10.869	0.169817	5.93066	0.375063	5.00755	6.98473	1.55035	3.21738	1.18451	0.281676	1.29542	1.07855	0.765516	0	1.84133	0.0251232	0.500781	6.36321	0.230453	0.223296	0.155035	0.994838	1.692
TCGA-DW-7838	2.03836	0	0.664206	0.874915	4.71698	0	7.87772	0.070359	0.422221	0.37537	0.0706461	0.105759	0.190896	2.45764	0.0494641	0.329028	0	0.72644	0.248844	0.804549	1.33482	3.32794	0.62773	17.7913	0.688035	6.46943	0.417612	0.221842	2.33918	0.544408	0.256968	22.0221	0.184119	0.636828	0.0611618	0.0304108	1.87026	0.650149	0.0988181	0.027575	0.157174	0.313281	0.223023	0.836457	0.132429	0.178595	0.0306865	0.0454412	0.211518
TCGA-A4-7732	1.59452	0	1.04196	0.150614	3.50376	0.261772	16.2469	0.273479	0.0330487	0.483163	0	0.0816776	0.849765	4.52144	0.415437	1.90581	0.0988605	0.131491	0.192183	0.956762	2.0635	3.53398	0.355693	28.1717	1.87542	2.81723	0.824629	1.13894	2.18126	0.93167	1.32895	54.6729	0	0.737733	0.162371	0.0330275	1.26676	0.365341	0.286189	0.785296	0.989555	0.0216024	0.645902	1.79598	0.690353	0.180248	0.266616	1.38183	0.0765727
TCGA-A4-7997	2.53973	0	1.79542	0.440064	2.35512	0.0182106	7.91172	0.611038	0.0241405	0.264695	0.14945	0.0596614	1.64526	5.18486	0.865024	0.0464033	0.0120354	0.70435	0.175475	1.46112	1.43732	0.591027	0.192456	23.2033	0.485173	12.7768	0.24094	3.19977	1.93226	0.767787	0.258861	112.42	0.324583	0.62869	0.0790693	0.0375277	1.24438	3.18183	0.195111	0.0453711	0.313222	0.252471	0.157266	0.976277	0.395322	0.221345	0.108194	0.576778	0.0372884
TCGA-5P-A9K0	1.85479	0	0.393746	0.0683943	6.07537	0.0262443	15.6301	0.105371	0.197144	0.254311	0	0.150467	0.323328	3.58256	0.281498	0.267498	0	0.0922798	0.868243	1.0597	2.08974	4.18365	0.277359	37.0299	0.945991	3.83513	0.192907	0.49188	1.92786	0.829876	0.596896	66.0516	0.654884	1.22963	0.051796	0	1.59409	1.71587	0.0401693	0.00934097	1.07642	0	0.453291	1.90527	0.574206	0.148497	0.0935549	0.785047	0.161215
TCGA-Y8-A8S0	0.50137	0	0.698794	0.0210662	6.27051	0.118558	21.4489	0.144504	0.026194	0.287212	0	0.0323684	0.0486878	6.24247	0.261146	0.604209	0.0195889	0	0.0190402	0.0619036	3.56085	3.4588	0.125297	22.7649	1.06838	6.64491	0.610019	0.324051	1.84685	1.22125	2.50688	29.4211	0.211317	1.02326	0.058497	0.00872575	1.1252	1.31418	0.385612	0	1.3647	0.0684872	0.597257	2.38349	0.182389	0.118017	0.140878	0.625844	0.303453
TCGA-UZ-A9PQ	7.18904	1	0.93333	0.0485495	2.61703	0.0768465	5.32763	0.10652	0.181102	0	0.595624	0.0279738	1.9005	2.91726	0.421943	0.391633	0.863398	0.0300229	0.115186	1.06998	0.626215	6.69362	1.10993	17.1285	0.802891	4.92899	3.42679	1.0002	1.27485	0.662721	0.6008	16.4291	0.913133	0.0631666	0.090999	0.113116	0.777946	2.85864	0.196034	0.25528	0.677826	0.0147972	1.40103	0.286095	0.148869	0.195936	0.304378	0.225364	0.262254
TCGA-5P-A9KH	5.61918	0	0.380493	0.015772	0.392603	0.0221908	0.673988	0.0954604	0.0784447	0.0358387	0	3.75018	0	0.796254	0.11901	0	0	0.208072	2.02424	0.00772441	0.263497	6.64072	0.398685	23.129	0.104332	0.0805662	26.8809	0.103977	1.28994	2.70048	0	0	0.0791052	0.820823	0.0175184	0.300512	0.0518414	0.00833823	0.152843	2.10093	0.475635	0.0769133	0.766559	0.619614	0.0493105	0.0627805	0.316421	0.0780936	0.181754
TCGA-BQ-7061	0.59726	0	2.10521	0.0326603	10.8681	0	14.0687	0.207561	0.00761444	0.111321	0.542108	0.0940927	1.47665	3.29324	0.138624	0.307369	0.18222	0.0807883	0.40958	0	1.5286	3.56945	1.56619	33.3101	0.48611	5.17708	0	1.65522	1.42021	0.379778	0.134724	19.3726	0.245714	0.467428	2.73435	3.1605	0.120771	2.03962	0.184627	0.0061333	0.341991	0.0796351	0.248027	0.558141	2.80118	0.148061	0.0614284	0.121286	0.282278
TCGA-AL-A5DJ	4.10411	1	1.92957	0.290073	4.90846	50.1274	9.27303	0.103275	0.0636496	1.45397	0.147767	0.344106	1.1535	10.5619	0.56559	0.458808	4.90276	0	0.393264	0	0	0.0515622	0	71.2562	4.90998	6.01413	0.688212	2.36226	3.66329	0.103519	0.230352	13.1714	0	1.86483	2.5728	5.20532	2.77622	3.43692	0.248032	5.60111	0.62892	3.95245	0.725646	1.12617	0.0800206	0.241492	0.0427904	0.126729	0
TCGA-HE-7129	6.8274	0	0.945898	0.0209114	5.28307	0	15.9276	0.00506267	0.0234014	0.940836	0	0.0481958	0.304479	4.3927	0.398984	0.539793	0.046668	0.103453	0.425257	0.00307244	1.35633	2.56556	0.242534	9.23219	0.580984	14.1161	3.55537	0.551434	1.45491	0.862691	0.677529	62.9399	0.314646	1.13182	0.0209042	0.0519698	0.721709	0.371458	0.081059	0.00628315	0.513841	0.0407904	0.355721	1.89278	0.353045	0.227517	0.335622	0.372747	0.325321
TCGA-BQ-5884	2.16986	0	0.435142	0.0184998	5.30423	0.0312345	14.4672	0.295602	0.0138018	0.327889	0.192251	1.19385	0.389083	0.840569	0.0717907	0.15918	0.041286	0.0183044	0.0100324	0.0462078	3.17431	3.50329	0.874758	7.48247	0.881112	0.0992252	1.17089	3.0612	0.388624	0.179577	0.976788	3.80271	0.222688	0.26958	0.308223	0.763207	0.08209	0.434247	0.167325	0.00555855	0.190098	0.0270647	0.13487	0.558165	2.10088	0.173459	0.241245	0.0824399	0.287804
TCGA-BQ-7050	5.10685	0	0.525753	0.0322863	5.20244	2.48026	25.9233	0.0234496	19.2818	0.308129	0.26096	0.238119	0.582032	2.84892	0.135732	0.277805	0	0.0319453	0.148824	0.00948741	3.2554	3.42126	0.316852	11.0605	0.854299	0.222647	0.601021	1.70278	1.79597	0.365635	1.0267	25.8685	0.4858	0.201633	3.04462	1.46035	0.620817	0.194585	0.563182	0.0291027	0.375037	0	0.549218	0.761034	0.386684	0.0485504	0.0647733	0.287752	0.167427
TCGA-HE-A5NL	2.10137	0	0.515167	0.0683342	3.13847	0.144217	11.1251	0.144758	0.127452	0.0776379	0.065753	0.0393735	0.223738	3.52487	0.128907	0.122495	0	0.507093	0.494099	1.13788	2.21611	2.63856	0.508045	8.84719	0.979405	2.66161	0.989385	2.21493	0.928285	0.460637	0.410005	34.319	0.171367	1.42253	0.284628	0.0283044	2.27417	1.13798	0.404684	0.0684402	0.903168	0	0.968687	3.16778	0.131473	0.110817	0.0571222	0.761288	0.78747
TCGA-B3-8121	1.03836	0	1.96251	1.14793	5.46648	0	8.08619	0.169593	0.168585	0.0616165	0.156552	0.0312484	0.198458	4.8807	0.321531	0.583303	0.100859	0.0447166	0.294102	0.0132803	2.58489	2.26705	0.967691	23.9549	0.298959	9.76532	1.45826	0.804441	2.3241	0.913949	1.166	8.73636	0.136003	0.376324	0.783091	0.595283	0.579341	0.903147	0.175185	0	0.373538	0.0220391	0.219654	0.340891	0.691268	0.367784	0.181338	0.134264	0.0781209
TCGA-5P-A9KC	1.03288	0	1.36417	0.135193	4.45726	0.0219476	7.11525	0.0818257	0.0678869	0.0708919	1.17077	4.82361	16.8185	1.6093	0.201782	0.111852	0.0290105	0.745996	1.4099	0	0.781827	0.41377	1.09017	17.8063	0.756719	2.70923	0	5.70749	1.22338	0.0841225	0.0155992	47.5286	0.234715	0.487096	1.65467	0.142148	1.1921	3.50491	0.0671857	0.0156234	0.232308	0.0380352	0.0631799	0.637337	1.9283	0.131084	0.0521588	0.308951	0.0898809
TCGA-B9-A5W8	1.43562	0	0.415817	0.0643486	4.7667	0.194008	17.5878	0.233683	0.0514364	0.250662	0	0.127121	0.860459	3.32937	0.133775	0.494361	0	0	0.211869	0.0405193	0.975672	2.47232	0.246041	16.3053	1.277	3.38096	0	2.48471	1.24363	0.334623	0.220624	13.6694	0	0.669779	1.27121	1.31364	1.49567	1.96826	0.0890839	0.124294	0.646852	0.224143	1.45206	1.08342	0.583653	0.0609857	0.0461062	0.204825	0.556156
TCGA-B9-4617	0.0958904	0	0	0	5.7772	0	13.2696	0.203263	0	0.050874	0.129258	0.0774012	0.0431204	4.59493	0.108603	0.40134	0	0	0.424948	0.0054825	1.18813	2.96933	0.732398	21.6047	1.13545	4.11717	1.75972	0.762591	1.04724	0.573502	1.47766	19.0612	0	1.32054	0	0	0.404747	0.142036	0.216964	0	0.333421	0	1.08815	1.30175	0.129226	0.112224	0.336876	0.387996	0.322505
TCGA-B9-5155	1.82192	0	0.389336	0	3.70042	0.0227065	11.6716	0.0586073	0.0100335	0.440059	0	0.0619925	0.795714	5.72102	0.191362	0.347158	0.0450205	0.0266135	0.612631	0.38334	1.37982	2.02117	0.335959	6.62355	0.142343	12.6337	0.367186	0.531967	0.913098	1.32723	2.04959	47.2428	0.242831	0.951884	0.645319	0.0802162	1.28637	0.460728	0.43443	0	0.456646	0.0262336	0.261458	2.23173	0.0853879	0.102307	0.188868	0.0399542	0.278966
TCGA-4A-A93Y	0.964384	0	1.818	0.317641	5.29775	0.054724	5.79024	0.0588529	0.519896	0.176761	0.112277	0.104584	0.337098	4.73828	0.209633	0	0.0361673	0.12828	0.0263656	0.00476222	0.573352	1.84137	2.40012	34.7882	0.214409	0.745055	2.77549	0.5983	4.10709	0.340844	0.233369	0.311861	0	0.0674734	0.680424	2.55351	0.735105	0.55519	0.06282	0.0389551	0.34754	0.268704	0	0.580643	0.388194	0.117549	0.162565	0.0962919	0.224108
TCGA-A4-8311	1.99726	0	0.52987	0.00976173	4.31227	0.164814	6.47489	0.0649914	0.0182069	0.0665447	0.056358	0.0224985	0.146647	4.78896	0.3946	1.25991	0.0272316	0.0482931	0.0794063	0.121912	2.73408	2.62537	0.261272	11.7158	0.710316	10.2472	1.02974	0.418303	2.8791	0.355338	0.995696	10.844	0.293762	2.03212	0.0650558	0.630765	1.9011	1.14569	0.567592	0.0439959	1.43921	0	0.474444	2.85321	0.169032	0.246092	0.293762	1.59503	0.168738
TCGA-DW-5561	1.13425	0	0.713263	0.109166	6.05356	0.127995	25.6576	0.297328	0.0113116	0.454773	0.105042	0.0279557	0.651781	5.29162	0.666828	1.43506	0.0338369	1.02012	0.805782	0.0534645	0.929776	2.89564	0.405809	24.4198	2.88855	3.69436	0.41396	0.95957	2.96593	0.539647	0.818744	37.6644	0.182509	1.38877	0.444597	0.0075362	0.986756	0.942647	0.372225	0	0.961892	0.0147877	1.10536	2.77333	0.157524	0.155574	0.0608363	1.17114	0.366919
TCGA-B9-A8YH	1.45753	0	1.14847	0.121659	4.52867	0.0223267	12.265	0.185687	0	0.57693	0.0610766	0.0975287	0.770178	2.90844	0.188161	0.739593	0.0590231	0.183178	0.46613	0.0466302	1.1852	1.62506	0.188765	23.4555	1.46959	4.70145	0.164111	1.62151	1.60897	0.705996	0.507794	57.9962	0.477537	0.991017	0.052877	0.00657286	0.625906	0.494968	0.580941	0.0238398	0.898014	0	0.578439	2.59338	0.610614	0.128669	0.344888	0.942861	0.0914332
TCGA-DZ-6133	4.26575	1	0.53947	0.00397543	2.58824	0.0839001	14.1095	0.113088	0	0.162601	0.0918064	0.0274873	0.519119	3.7435	0.109276	0.384822	0	0.0196672	1.53605	0.0175229	0.398496	1.12924	0.230538	10.1447	0.894119	13.2809	1.1594	1.80836	0.811733	0.643156	0.32201	55.4456	0.0598169	0.62068	0	0.0197598	0.343008	0.315255	0.192625	0.0059724	0.270855	0.0581595	0.048304	0.974549	0.152017	0.0615387	0.119634	0.0885779	0.103077
TCGA-F9-A8NY	0.0986301	0	1.0115	1.40132	0.195998	0.188773	1.1737	0.496261	1.04268	1.6768	0.301237	0.420895	6.02953	4.14759	1.13292	0.0801704	3.92997	0.84814	0	5.28419	0.0879025	0.480522	0.665008	70.101	0.739613	7.13918	0	1.20392	12.2323	0.0301476	0.0223616	1.53217	1.90664	0.853427	0.161445	7.21533	4.35493	6.14742	0.240779	3.28105	0.632729	0.0545239	0.633983	0.983909	0.0161337	0.543952	0.186926	0.719688	0.450958
TCGA-MH-A857	2.43836	0	0.178538	0.0131567	1.46685	0.0833005	0.25667	0.0318526	0	0.134532	0.0379793	1.60713	0	1.16961	0.138278	0.283016	0	0.0325444	0.24972	0.00966536	1.08609	9.00512	0.29345	9.5305	0.261097	0.0252026	57.8822	0.281892	0.591459	1.03766	0.335497	0.460327	0.395929	0.479301	0.0767212	2.29701	0.551377	0.0521671	0.276248	3.79502	0.205731	0.0641598	0.319725	1.55062	0.0427161	0.0581894	0.131976	0.0977165	0
TCGA-UZ-A9PV	3.95616	0	0.893063	0.0116137	7.6956	0.147062	20.3911	0.158158	0	0.237509	0.167626	0.0401503	0.234863	12.1981	0.469464	0.687017	0.032398	0	0.110216	0.106648	6.36861	6.17087	0.155421	18.0736	0.998728	6.96327	0.252226	0.708213	1.81025	1.00991	2.26468	23.7963	0.69899	2.4781	0.62886	0.00721572	0.415137	2.51427	0.806579	0.584495	1.31662	0	0.776127	2.19002	0.703852	0.706269	0.728114	1.33698	1.05395
TCGA-BQ-7048	7.77808	0	0.758911	0.0381309	2.74323	0.193137	10.6056	0.27233	1.02411	0.415895	0.3082	0.0966708	0.458262	1.85809	0.12331	0.164047	0.0850966	0	0.0516956	0.117651	3.1702	3.2801	1.2587	38.033	0.100895	0	2.17678	0.150827	6.92716	1.44969	0.663477	20.3453	0.688489	0.238133	0.317648	1.15612	0.8272	0.870858	0.147807	0	0.204428	0.0743792	0.185326	4.67375	1.46359	0.273204	0.152998	0.0566404	0.263648
TCGA-G7-6793	0.920548	1	6.0769	1.13901	0.839625	0.0410913	1.00386	1.06354	0.045393	0.232272	0.168613	3.73578	0.376869	4.27908	0.80279	0.104707	2.89226	0.457534	0	1.33022	0.129156	0.196121	3.5827	30.7097	0.0965972	2.64805	0	1.65261	6.69959	1.08279	0.0292054	0.85153	0.219721	0.151994	0.0486588	1.57262	1.47594	0.177561	0.0314469	0.570388	0.141354	0.154291	0.0591439	0.573677	0.0526785	0.260491	0.146481	0.289215	0.126209
TCGA-A4-8515	1.94247	0	0.466751	0.00644917	7.26479	0.0272215	13.8935	0.109294	0.0120285	0.79134	0.186167	0.0520233	0.514229	5.05369	0.166845	0.346822	0.0359815	0	2.29077	0.132657	1.33095	2.27365	0.0575373	9.63556	2.26106	7.21463	0.440197	0.99913	1.45774	0.965112	1.60584	36.2439	0.0970383	0.537015	0.0429796	0.0160277	1.19238	0.347769	0.583309	0	0.461006	0.0628997	0	1.15532	0.43273	0.128355	0.226423	0.287392	0.334435
TCGA-A4-A6HP	1.03836	0	0	0.0936959	5.35953	0.121687	14.8038	0.309722	0	1.52309	0	0.0664451	0.283178	7.68865	0.384575	0.0775193	0.442329	0.0356563	0.302912	0.275328	2.52863	6.43951	0	31.568	12.5391	0.855985	0.134168	0.285088	4.10005	0.233206	1.31895	15.414	1.8436	1.27532	0.72049	0.0806042	1.79453	1.07452	0.582042	0.0433114	1.18336	0	0.525445	7.03337	1.32601	0.162571	0.433787	1.82002	0.685216
TCGA-MH-A560	2.53151	0	0.0736037	0.0406797	2.75546	0	14.6704	0.0640159	0.0606982	0.55462	0.0469717	0.215641	0.883772	3.66992	0.184173	0	0	0	0.0110303	0.0298846	1.0794	7.49862	0.108879	27.2714	0.484376	0.15585	8.12802	2.62818	0.724664	0.559409	0.68342	59.8142	1.34661	0.0846838	0.0948867	0	0.361021	1.43232	0	0.17112	0.381663	0.218216	0.0988569	0.613683	0.2935	0.118746	0	0.302133	0.0703178
TCGA-P4-A5E7	7.25753	0	0.841495	1.15606	2.20127	0.112176	4.73099	0.281492	0.0867437	0.860543	0.0767168	0.168442	0.360856	5.20639	0.204116	0.714603	0.0556031	0.558778	0.243205	0.375831	2.64439	1.52588	0.889138	12.5675	0.83506	5.06539	0.453498	1.73013	2.49553	0.886785	1.27565	70.2905	0.0999704	1.52141	0.321018	0.04128	1.52323	0.442578	0.300467	0.389279	0.935031	0.0162001	0.403646	1.75403	0.321172	0.667043	0.466529	0.345422	0.229694
TCGA-BQ-7055	2.18904	0	0.564913	0	1.4285	0.0329464	1.53362	0.0897615	0.0145582	0.0532093	0.0450639	0.215878	0.00901996	1.25929	0.302902	0.0839524	0	0.0772305	0.433872	0	0.115062	4.16704	1.4624	12.5816	0.258168	0.0897117	20.0517	0.180102	1.3052	0.378838	0.0234165	0.136549	0	0.162489	0.0260094	0.824437	3.36736	0.185695	0.0756412	0.222802	0.122054	0.0380641	0.56905	0.331176	0.0957371	0.0759484	0.234893	0.0579723	0.134924
TCGA-G7-A8LE	6.72055	0	0.543002	0.108039	4.21081	0.0506696	11.1323	0.286994	0	0.327331	0.0346528	0.0138336	0.312123	3.95246	0.524075	0.710125	0.0334877	0.178164	0.0488245	0.0617316	0.902485	1.95887	1.98133	17.7179	2.14405	8.94513	0.335199	0.514403	1.90644	1.09243	1.94471	67.9101	0.361251	0.749693	0.210004	0.686176	1.86437	0.666371	0.407161	0.351673	1.37432	0.102445	0.291721	1.86754	0.433052	0.0477835	0.361251	0.579526	0.466884
TCGA-B9-A5W7	1.60274	0	0.761448	0.132265	6.48781	0.0507527	13.9236	0.116441	0.0112132	0.2459	0.0347096	0.0623533	0.159791	6.19574	0.126373	0.258651	0.0167713	0.267684	1.0922	0.777326	1.13439	4.65087	0.160912	25.0792	0.914704	6.17281	2.7979	1.60519	1.51553	0.656533	1.08216	45.4353	0.180921	0.312884	0.0701161	0	0.72622	0.600716	0.116522	0.334185	0.483478	0.0439771	0.21915	1.07701	0.203868	0.215378	0.0603071	0.714431	0.415689
TCGA-SX-A7SO	3.44384	0	0.444971	0.00614824	8.52954	0.0519026	16.6465	0.0446548	0.0344017	0.167648	0.390456	4.1873	0.653646	1.74091	0.129236	0.0661277	0	0	0.058348	0.00903338	3.08148	3.18941	0.301689	12.1073	1.22012	0.0471094	3.3191	0.202661	0.997082	0.671408	0.811567	9.14235	0.185021	0.511956	3.84132	0.435475	0.0454698	0.351044	0.317766	0.00923667	0.322754	0.0149912	0.224115	0.95649	1.04244	0.0924539	0.431715	0.5023	0.478245
TCGA-HE-A5NH	2.16712	0	0.131223	0.130545	3.2801	0	16.0284	0.140467	0	0.494397	0.0837428	0.0167153	0.720762	3.62961	0.211082	0.936059	0	0	0.0983255	0.79919	2.00991	2.7322	0.129409	15.3617	1.72712	10.2806	0	0.956246	1.73073	0.528	1.13139	59.4411	0.218252	1.35879	1.11167	0.360485	1.14425	0.299069	0.65597	0.0217913	0.372623	0.0353675	0	1.70952	0.627915	0.186043	0.218252	0.430922	0
TCGA-A4-7734	0.0739726	0	1.14336	0.0795748	4.39159	0.0395153	9.61442	0.280478	0.0174608	0.382908	0	0.0755181	0.833013	3.74508	0.151372	0.251727	0.0261158	0.0231572	0.107883	0.625847	1.58703	0.735535	0.647298	27.2108	1.14567	12.9656	0.0290454	0.894902	2.56053	0.795149	1.8115	36.8697	0.211294	0.438492	0.530316	0.610737	3.21945	0.512253	0.302408	1.4627	0.653522	0.182613	0.227502	0.816478	0.246536	0.144917	0.399111	0.417184	0.161824
TCGA-F9-A7Q0	1.09041	0	0.745373	0.0411957	2.57376	0.208661	3.76578	0.104722	0.0614681	0.673985	0.0951351	0.0569678	0.257069	4.20477	2.09157	0.708932	0	0.122282	0.0111702	0.0544746	0.898761	7.01279	1.69066	19.0729	0.49052	3.15653	0.869124	1.3036	2.05618	0.166619	0.0741523	16.6116	0.991771	1.97243	1.37272	5.05763	1.72644	1.33288	0.159687	1.21303	1.17792	0	1.10122	0.815675	0.273445	0.153048	0.247943	0.979088	0.569678
TCGA-B3-3925	2.81918	0	1.48166	0.14818	3.23194	0.0658378	7.70517	0.202975	0.014546	0.159494	0	0.107848	0.594819	2.51647	0.37831	1.50988	0	0.462995	0.179748	0.292198	2.41427	1.42975	1.07848	35.3001	1.65089	5.9459	0.629116	0.437025	0.353878	0.91476	1.26343	109.932	0.352044	1.21764	0.402808	0.067838	0.519101	0.383448	0.201541	0.187466	0.653313	0.0950805	0.284287	0.772097	0.365747	0.162118	0.19558	0.695085	0.134811
TCGA-WN-AB4C	3.25479	0	0.385594	0.0639337	9.29102	0.494743	9.02778	0.328916	0.337859	0.290553	0.738225	0.380659	0.17239	3.43821	0.0861468	0.343821	0	0.158146	0.0144463	0	2.76453	6.72974	0.142599	16.8722	1.90316	0.408231	21.3566	0.38636	3.33972	0.17239	0.447536	0.559227	2.24464	0.44364	0.781143	2.0391	0.157609	0.6591	0.309783	0	0.559371	0.0259815	1.29472	1.25584	0.4459	0.094255	0.160331	1.02883	0.828855
TCGA-MH-A562	1.68767	0	0.161903	0.0894817	6.91754	0	20.4118	0.222052	0.0333789	2.01296	0.051661	0	0.155106	10.9599	0.434056	0.0962425	0	0	0.303285	0	3.35041	5.95782	0.0399162	42.7492	2.78204	2.70825	0.111049	0.501422	6.74449	0.579063	0.563735	17.2584	0.942478	4.37748	0.19381	0.722745	0.794123	0.780558	0.433573	0.0537723	1.64908	0	0.217452	3.29037	0.916755	0.150388	0.0448799	0.598131	0.541364
TCGA-EV-5902	1.58356	0	0.642623	0.0331491	3.96974	0.259851	18.9719	0.154776	0.0264974	0.258256	0	0.0436576	0.0437792	3.85122	0.903537	0.305603	0	0	0.218288	1.78468	3.71377	4.73192	0.697113	32.6299	0.281934	13.4437	4.55466	0.561949	2.51486	2.06857	2.57142	31.8122	0.855055	1.23227	0.00788992	0.0235381	0.653752	0.458154	0.290646	0.0071144	1.14777	0.0230934	0.517863	1.83064	0.485169	0.13195	0.332521	0.386889	0.40929
TCGA-GL-A59T	1.49589	0	0.8058	0.170044	3.99435	0	19.3737	0.142127	0	1.37997	0.280494	0.0746499	0.963794	11.0375	0.261856	0.261275	0.0451771	0.0400591	0.58183	0	4.3926	7.52014	0.0361209	16.3544	2.67821	1.61315	1.15564	1.73491	3.02099	0.556755	0.777346	41.1507	0.121838	0.842821	1.53797	0.251548	1.05796	1.96491	0.313878	0.145979	0.198971	0.0394873	0	1.03068	0.0467373	0.368872	0.0812252	0.481119	0.629858
TCGA-P4-A5E6	8.31507	0	0.12989	0.351763	4.73425	0.0303013	28.9302	0.099935	0.0133894	0.391499	0.497352	0.165455	0.597297	8.4382	0.220545	0.231637	0	0.07103	0.613156	0.0105476	6.0108	3.67341	0.0320235	20.2618	4.65384	6.16068	0.757274	0.922866	1.76141	0.435529	0.926069	8.53986	0.324051	1.41971	0.227251	0.0713644	2.72537	4.7934	0.115947	0	2.28519	0.0350081	0.610591	6.26096	0.968558	0.250828	0.144023	1.70617	1.73728
TCGA-G7-A8LC	1.92329	0	0.293085	0.0566944	2.7345	0.239303	9.68341	0.240201	0.211484	2.26367	0.0467596	0.149334	0.14975	4.48002	1.13934	0.261334	0.203344	0.320546	0.702747	0.368896	0.477565	3.6304	0	31.5314	4.76831	2.4513	2.36206	0.0533941	5.69627	0.491367	0.242976	5.80918	2.80291	0.843014	0.161928	4.69999	1.39763	1.87544	0.52325	0.243353	0.75988	2.03406	0.885694	3.1691	0.198679	0.0859705	0.243731	0.721844	0.350001
TCGA-BQ-5888	1.10411	0	0.653217	0.098461	1.83647	0.304771	5.24115	0.210564	0	1.11867	0	0.0529501	0.288244	3.02572	0.488226	0.494201	0	0.25979	0.0444959	0.366485	0.890208	6.22839	0.146406	17.2774	0.998695	2.61537	3.91016	0.995294	7.42405	0.238939	0.0393844	1.57893	1.08644	1.77639	0.174982	5.03264	2.24926	1.34298	0.106018	2.49493	0.813803	26.0563	0.63806	0.959291	0.0378873	0.185801	0.164612	0.780033	0.397126
TCGA-BQ-5883	3.40274	0	0.352329	0	0.875575	0.0821931	0.983635	0.0648226	0.281473	0.232302	0.0281058	0.723691	0.118138	1.0098	0.133816	0.10472	0	0.0481677	1.0164	0.00357633	1.43525	2.16741	1.67214	12.8514	0.0644065	0.27976	7.18944	0.802339	1.95123	1.08293	0.146046	0.127746	0.1465	0.050671	1.89794	0.102838	0.828071	0.0617683	0.220157	3.07903	0.244683	0.189921	0.177455	0.481951	0.0070247	0.0753583	0.0244166	0.10847	0.0841501
TCGA-DW-7839	1.14795	0	0.14842	0.0273432	1.9844	0.0692483	9.52552	0.0926775	0	0.223675	0	0.0504157	0.910011	6.15792	0.327169	0.588183	0.0305109	0	0.0444845	0.00401744	1.24145	0.925425	0.195158	22.8833	1.01291	0.984703	0.203602	1.09959	3.60722	1.74735	3.21556	59.0752	0.164569	0.341526	0.14578	0.496067	0.862802	0.815297	0.600614	0.197177	0.787939	0	0.664475	2.06246	0.449796	0.0822346	0.383995	0.568627	0.708971
TCGA-A4-7828	0.652055	0	0.854664	0.624969	4.34913	0	2.04555	0.435443	0.013554	0	0.083911	0.117242	0.100773	3.03873	1.06928	0	0.0202724	1.29426	0.0197046	2.71736	2.9138	0.366001	4.34391	20.3415	2.21131	1.55911	2.25466	0.311404	7.10171	0.52906	0.436025	0.444956	0.546726	0.226921	0.230045	5.10207	1.36152	0.115257	0.164322	3.05691	0.137985	0.425262	0	0.548146	0.25167	0.989935	0.0364484	0.269867	0.251233
TCGA-V9-A7HT	2.64384	0	0.78073	0.345199	4.29642	0	10.8832	0.178463	0.0268266	0.637322	0.24912	0.0414376	0.723022	3.69386	0.767472	0.1547	0.120372	0.604833	0.526501	0.0422657	2.52311	2.69478	0.417049	28.9479	2.09321	8.12789	0.535501	3.34247	2.56222	0.930787	0.345199	52.5888	0.32463	1.64681	0.11982	3.10989	1.09919	3.63854	0.673695	0.259301	0.658666	0.0175353	0.436915	1.08491	0.347643	0.423034	0.43284	0.747784	0.248625
TCGA-GL-A9DE	1.3589	0	0.302631	0.0267615	4.62324	0.112959	15.476	0.635751	0.062392	0.182431	0.038626	0.0770987	9.56368	2.68744	0.0108179	0.0719588	0	0	0.644001	0.00982994	1.14403	4.91956	0.298447	21.4991	1.46049	3.94729	0.124544	3.59467	0.893863	0.297657	0	19.7507	0.302003	0.696376	0.969772	0.523757	0.0329862	1.87816	0.367398	0	0.575394	0	0.243877	0.725429	2.21562	0.165705	0.503339	0.546593	0.115648
TCGA-P4-A5EB	6.7863	0	0.163064	0.228312	3.18498	0.0253603	23.8694	0.0981851	0.0896486	0.573404	0.208126	0.103856	12.2961	2.71015	0.174867	0.0646217	0.0670427	0.0594476	1.21369	0.0882765	1.02739	1.55536	0.294818	9.1401	2.18595	6.30701	1.00661	4.07975	1.32777	0.850522	0.198271	60.6208	0	0.250149	1.29132	0.0149318	0.41472	0.800448	0.310529	0.5145	0.181189	0.835036	0.146007	0.963031	0.481171	0.172725	0.27121	0.312366	0.57121
TCGA-EV-5903	2.07397	0	0.471078	0.0462859	3.23135	0.0244212	7.19155	0.164586	0.0107911	0.276086	0	0.0400042	0.508132	4.45762	0.149682	0.373373	0.01614	0.286231	0.0313759	4.16963	1.4499	1.12478	1.05818	17.476	0.382729	8.31223	0.179506	1.3922	1.89603	0.795628	1.11086	44.6361	0	0.361329	0.115675	0.0790841	1.06972	0.311994	0	0.0608445	0.368347	0.0846438	0	0.763718	0.187846	0.120269	0.20313	0.343771	0.450048
TCGA-GL-7966	0.306849	0	6.01712	1.9326	0.442177	0	1.48641	0.421551	0.643667	0.0855476	0.0362259	0.144616	6.18506	9.29675	1.86681	0.809851	4.18345	1.24168	0.051041	1.96368	0.147993	0.49931	0.895687	98.3627	0.166029	16.4908	0.116805	1.07551	6.80148	1.04051	0.018824	24.5333	0.0944126	0.522484	0.209084	0.358663	0.788883	7.80217	0.101344	7.49416	0.518616	0.244791	0.838653	0.591612	0.0543254	0.355219	0.34618	0.512629	0.216924
TCGA-A4-8310	2.13699	0	1.31366	0.0181511	7.23556	0.0383073	13.2915	0.252678	0.101562	0.742405	0.0523964	0.104585	0.629257	7.32094	0.29349	0.39045	0.0253174	0	0.47986	0.0200016	2.00676	4.4337	0.0404845	37.1537	0.24014	7.40594	0.33789	2.81204	2.1124	1.35815	1.30688	78.0739	0.136556	0.566783	0.877001	1.13902	2.52815	0.978791	0.117265	0.0136344	0.314237	0.0442576	0.441094	0.770125	0.81849	0.100348	0.0455188	0.943671	0
TCGA-HE-7128	NA	0	1.01619	0.0462522	2.56443	0	8.45232	0.103979	0.0123237	0.0900848	0.114442	0.0837574	0.389412	2.67589	0.096154	0.284268	0.0184323	0.0653767	0.752473	0.101935	1.09089	0.805326	0.61897	15.7149	0.218543	5.87286	0	0.588056	1.07711	0.587935	0.257691	50.8599	0.19884	0.343872	0.264207	0.221685	0.879589	0.544937	0.0853751	0.0198531	0.162361	0.0483327	0	0.685288	0.195456	0.0672138	0.1657	0.147223	0.114215
TCGA-Y8-A895	1.32603	0	0.449185	0.290817	10.1761	0.0898183	15.9034	0.128793	0	0.435176	0.122853	0.0408697	0.147541	9.34164	0.240849	0.15258	0.0197871	0.140363	0.326958	0.0677405	3.38774	2.53639	0.031641	22.4258	3.61292	4.53815	0.74823	0.865083	1.79401	0.602458	0.936288	16.8447	1.28072	3.5438	0.307261	0	1.83601	1.19247	0.710287	0.0319684	3.20066	0.03459	1.03423	5.65116	0.465701	0.241558	0.213454	2.37065	1.04218
TCGA-DZ-6132	6.73973	0	1.4875	0.226082	3.18857	0.0433763	7.9476	0.133727	0.143752	0.490376	0.0889947	0.0236848	1.11629	2.90985	0.556646	0.0552646	0.0430013	0.0508397	0.0626951	0.0188736	1.25734	0.89539	1.2148	20.7823	0.203938	9.7639	0.127534	0.508108	1.83927	0.374075	0.431612	27.753	0.231939	0.748746	0.701984	1.78138	0.709338	0.570454	0.116185	0.00771932	0.212344	0.100228	0	0.678247	0.478228	0.0795386	0.206169	0.114487	0.133227
TCGA-5P-A9KF	2.31507	0	0.116927	0.0775485	6.34847	0.0272772	15.5339	0.1721	0.0120531	0.39648	0.223858	0.134048	0.500347	5.65981	0.177636	0.417039	0.0180276	0.127882	1.09516	0.526969	4.85839	6.6136	0.144138	22.9167	3.97564	3.44139	0.1203	0.91597	1.41185	0.287513	1.27955	26.4543	0.97237	1.14349	0.0107669	0	0.828413	2.78785	0.960256	0	1.35698	0.0157571	1.09931	3.80818	1.10502	0.331548	0.324123	1.00793	0.726094
TCGA-BQ-5876	1.60548	0	2.04017	0.0281893	0.553454	0.118985	8.7073	0.0454977	0.0175255	0.0640546	1.13923	3.62747	8.3067	3.37223	0.2279	0	0	0.0929719	3.36313	0	1.49595	0.246087	1.76047	8.99031	0.994524	0.503986	0	2.47784	2.31341	0.114014	0.0281893	0.123286	0.141385	0.78243	1.8943	0.0116762	0.254804	0.268253	0.273176	0.0141165	0.0734657	0.0687336	0.342518	0.664462	0.0881327	0.278441	0.612667	0	0.081212
TCGA-Y8-A8RY	2.10685	0	0.430841	0.130966	5.35969	0.251272	18.6728	0.245008	0	0.852201	0.137475	0.137202	0.44715	4.88048	0.356146	1.1525	0.232493	0.265055	0.314758	1.25513	2.22895	2.89024	0.371774	12.6014	2.24462	6.61395	1.18205	0.863394	2.14593	0.722319	0.375039	44.7028	0.895725	1.23925	1.16044	0.724936	1.10065	1.12355	0.749958	0.0178867	0.990707	0.0435453	0.940324	3.17125	0.472453	0.171137	0.418005	1.14955	0.514509
TCGA-B1-7332	3.12603	0	0.25752	0.0640474	2.48501	0.0300377	19.2578	0.0775297	0.0265459	0.824699	0	0.0984094	0.600325	4.70959	0.218627	0.153081	0.019852	0.0352061	0.231551	0.345043	0.881189	1.70604	0.285705	12.6594	1.03565	4.90749	0.618213	0.562978	1.92548	0.259044	0.533729	33.9557	0.107078	0.666644	0.260844	0.610164	1.2982	0.417608	0.160914	0.0106911	0.246402	0.0347036	0	1.44259	0.0975537	0.166813	0.107078	0	1.10711
TCGA-MH-A561	2.30411	0	0.195768	0.0577057	4.30171	0.0608929	17.1477	0.257583	0.0134535	0.540889	0.124933	0.0249371	0.333421	5.34366	0.279917	0	0.0603664	0.0356851	0.0488963	0.0476915	2.25421	2.28145	0.0965307	26.317	4.15126	5.66513	1.20849	1.18883	2.48505	1.19615	2.92135	32.0832	0.108535	1.27635	1.38206	0.0268898	2.80955	0.491932	0.233005	0.357608	1.00707	0.0175879	0.52587	2.14232	0.0832682	0.0733757	0.144713	0.48216	0.374056
TCGA-GL-A4EM	0.0876712	0	0.585617	0.165428	2.42837	0.030359	12.2275	0.174131	1.12685	0.392244	0.207624	0.174059	1.0722	1.75242	0.0348892	0.232078	0.0200644	0.0711653	0.273033	0.0158515	1.33592	2.92693	0.962535	18.6335	0.0475786	6.22753	0.714086	3.76962	2.42352	0.639992	0.0647325	29.2544	0.108223	0	0.539252	1.02782	0.531927	2.80623	0.139402	0.129666	0.176736	0.0350748	0	0.644242	0.300981	0.0890704	0.0360743	0.213678	0.0621637
TCGA-5P-A9K2	6.55342	0	0	0.213358	3.35366	0.150095	13.1807	0.0932646	0.0442156	0.32321	0	0	0.150672	7.88346	0.153327	0.127488	0.0661322	0	0.0642798	0.0609544	7.68812	3.94006	0	20.3492	2.27388	0.771993	0.588407	0.156285	2.67924	0.191765	0.462276	8.08705	0.891757	4.31815	0.315978	0.0147291	1.95778	1.95514	0.153156	0	3.57457	0.0289016	0.432073	9.94656	0.290768	0.424637	0.0594505	1.4966	1.74158
TCGA-2Z-A9JR	0.441096	0	0.358739	0.0951695	7.09032	0.100426	17.0412	0.187205	0.0443757	0.540634	0.0457873	0.0822536	0.19246	6.76307	0.243647	0.5971	0.132744	0.196176	0.397828	0.635057	2.50185	3.27531	0.212267	18.9238	3.46252	5.52987	0.590539	1.30709	2.04587	0.769839	1.64167	22.4761	0.238663	0.660388	0.581391	0.00985495	0.782038	0.842751	0.179329	0	1.06297	0.0193375	0.192728	1.19642	0.337597	0.277102	0.357995	0.82464	0.411268
TCGA-5P-A9K6	5.24384	0	0.403397	0.0445904	7.88587	0	19.1022	0.146509	0.118809	0.521088	0.0367766	0.0367036	0.56681	4.11081	0.185398	0.137027	0	0.0315139	0.78589	0.556878	2.27242	5.0305	0.824056	28.7087	1.17987	2.26962	0.79054	0.629919	1.70748	0.592575	1.49059	29.9767	0.575087	0.729337	0.286554	0.0633244	0.847985	0.53546	0.288077	0.0287097	0.48381	0.124256	0.2322	1.17118	0.753733	0.174675	0.159746	0.709666	0.495499
TCGA-5P-A9JZ	7.51781	0	0.870854	0.0160436	3.54928	0.045146	11.9309	0.122999	0.00997446	0.473927	0.0308752	0.00616279	0.420237	2.90532	0.0778241	0.230077	0.0149186	0.132285	0.0870041	0.00392872	2.01814	1.55679	0.286272	23.7766	1.02591	7.86756	0.0995528	0.916654	2.11653	0.540746	1.17118	41.0475	0.32187	0.333983	1.07812	0.0465176	1.67431	1.12808	0.2073	0.0160685	0.674968	0.0260793	0.25992	1.23536	0.47073	0.085149	0.10729	0.635508	0.369768
TCGA-AL-3471	4.10959	1	0	0.338112	2.0152	1.58572	22.9468	0.106111	0	0.0853658	0.289192	0.288618	0.998505	4.9065	1.64011	2.42439	0	0.371712	0.220708	0.00919956	2.51054	6.48354	0	16.5697	2.81649	5.08546	1.16557	1.1145	1.8204	0.557137	1.31488	48.7981	0.753696	0.391031	0.354687	0.357901	0.401321	1.76765	0.56632	0	0.769278	0.244271	4.86907	3.36502	0.37947	0.603697	0.251232	1.86015	0.974085
TCGA-UN-AAZ9	1.50137	0	1.09735	0.0263692	2.25762	0.0890421	4.87971	0.121296	0.0393455	0.251659	0	0.0911621	0.134077	2.60463	0.5287	0.340339	0.014712	0.0260907	0.1144	0.00774867	0.342066	2.4277	0.211731	24.8608	0.31398	3.41461	0	1.12996	1.71499	0.661243	0.221501	74.2235	0.396768	0.439147	0.0702937	7.35944	2.30119	0.610602	0.102215	0.0237691	0.394662	0.0257183	0.256322	0.198899	0.319622	0.0443176	0.105805	0.195847	0.0455811
TCGA-IA-A83T	7.35342	1	0.236584	0.0627633	5.96326	0.0441532	20.8736	0.161447	0.0195102	0.534814	0.0603925	0.0301363	0.19341	4.70127	0.118398	0.112509	0.0437715	0.0258752	0.141818	0	1.72704	1.54363	0.209982	26.8765	1.31474	2.02383	0.486818	1.91368	2.13152	0.211542	0.502106	2.33321	0.157396	0.489959	0.409564	1.54682	0.928343	0.506014	0.287217	0	0.414769	0.102023	0.0635511	1.7753	0.116981	0.0786501	0.157396	0.776917	0.542454
TCGA-BQ-5881	3.98356	0	0.278526	0.036945	4.28091	0	11.9524	0.0931711	0.0344535	0.503701	0.106648	0.035479	0.860982	3.64926	0.0398249	0	0	0	0.417399	0.0859465	2.12398	2.70423	0.0549352	16.9327	0.448053	1.46259	1.10804	0.0811868	1.46942	0.124522	0.350978	8.29438	0.370599	0.64091	0.0615539	0.0153029	0.425025	0.595721	0.139232	0.0555035	0.557074	0.0600551	0	1.1321	0.439816	0.119827	0.0617665	0.0914649	0.372529
TCGA-2Z-A9JG	4.55342	0	0.421197	0.0349185	4.50518	0.0982589	17.2736	0.362808	0.162818	0.357054	0.201597	0.0536525	0.42369	3.46825	0.884549	0.500757	0.0162349	0.0575828	0.891578	0.448914	0.943685	3.39418	0.155765	44.071	1.23193	5.55176	3.64734	5.94684	1.67734	1.38876	1.37928	107.894	0.262703	0.484603	0.0872661	3.97022	1.27687	1.5876	0.319588	0.00874317	0.188506	0.170283	0.565708	1.72846	0.289724	0.048905	0.0291892	0.77803	0.201197
TCGA-BQ-5875	7.23014	0	0.861967	0.0714595	13.5227	0.0754064	30.454	0.0540638	0.310989	0.730699	0.0687603	0.377431	7.3632	2.15675	0.0192575	0.512391	0.0830605	0	0.831559	0.0043747	0.754932	5.81239	0.664102	12.436	0.236354	17.8864	7.2794	1.53107	1.60623	0.409449	0.0357298	2.1877	0.268806	0.123966	0.0496076	1.72414	1.32121	2.36117	0.19236	0.0268389	0.305957	0	0.217069	0.589541	0.0687432	0.226502	0.11947	0.0442281	0.154404
TCGA-BQ-7060	0.586301	0	0.614222	0.0271578	4.47508	0	14.3112	0.191768	0.0084421	0.246842	0.0522638	0.0678082	0.235374	2.51859	0.0146374	0.243414	0	0.0223924	1.45435	0.0133006	1.00084	3.14133	0.40382	7.47757	0.179649	10.0924	1.48857	1.70086	1.31215	0.439366	0.0543155	30.2676	0.272422	0.518236	0.0150825	0	0.792232	1.01221	0.0877265	0	0.267943	0	0	0.789515	0.509446	0.158149	0.181615	0.0672346	0.195601
TCGA-DZ-6134	5.08493	0	0.620998	0.0991516	3.65004	0	12.3924	0.189268	0.0497889	0.207971	0.0660505	0.109866	0.643403	2.02153	0.0554957	0.246099	0.0531915	0.0754649	1.07539	0.165291	1.73144	2.33167	1.00368	11.3806	0.252266	7.15896	0.875546	1.99868	1.12475	0.663234	0.686434	65.4795	0.172142	0.158774	0.0953052	0.279587	0.564065	0.471769	0.036956	0.1375	0.230008	0.176671	0.0926734	0.413495	0.500759	0.150111	0.0382538	0.0283235	0.197758
TCGA-5P-A9K3	1.29041	1	2.58899	0.18148	4.25073	0.265159	10.0863	0.0295726	0.247353	0.0951639	0.886557	4.49638	14.2285	6.98646	0.14672	0.375369	0.233659	0.103594	0.359597	0.0102555	0.102893	1.07572	0.0622732	60.2043	0.507902	0.588309	0.0433118	1.44949	3.74196	0.508159	0.02094	0.183162	0.630153	0	4.08189	0.589796	0.189278	5.81196	0.202925	0	0.249476	0.0510577	0.169623	1.11879	0.05036	0.188313	0.420102	0.829459	0.120654
TCGA-5P-A9JV	5.59726	0	1.3376	0.295709	5.60586	0.118873	16.5316	0.490061	0.0656589	0.191983	1.91048	0.137931	0.203404	4.31178	0.762748	0.0757266	0	0	0.0954537	0.951707	2.69848	3.23394	8.04028	31.6948	4.89032	2.91318	2.88344	0.417743	5.51385	0.854298	0.570297	4.15698	0.847511	1.53896	0.304992	4.30446	0.885192	0.558334	0.181946	0.0211549	0.699889	0.0515017	0.0855489	1.92513	2.14876	0.825197	0.105939	0.313752	0.243407
TCGA-J7-6720	1.06301	0	0.988858	0.0707272	4.88271	0.054279	12.7855	0.112857	0.0959382	0.525971	0.111364	0.0444571	0.304636	4.78443	0.0831714	0.345777	0.107619	0.0636183	0.645063	0.562096	2.00937	2.4611	0.602322	25.881	0.72306	3.76888	0.0398974	0.402687	2.97152	0.728155	1.44669	21.9902	0.48373	0.0669246	0.642753	0.00798972	0.998586	0.305931	0.270006	0	0.100541	0	0.0781254	1.12153	0.334008	0.136499	0.193492	0.191018	0.222285
TCGA-P4-AAVM	4.21644	0	0.226326	0.0250175	4.90741	0	16.0884	0.00757094	0.0933214	0.255812	0.0722174	0.230637	0.491469	2.71822	0.0606771	0	0	0	1.28886	0.0183786	1.0326	4.27135	0.111599	18.0088	0.744711	7.52386	2.17331	1.56682	1.22976	0.252962	0.0375262	27.4628	0.752857	0.130198	0	0	0.555056	1.13083	0.121219	0	0.349282	0	0.151989	0.884546	1.82304	0.116179	0.0627381	0.185807	0.324334
TCGA-J7-8537	0.879452	1	4.4664	0.441735	2.48705	22.8953	11.7949	0.070772	23.3476	0.13285	0.675077	0.0973177	21.8374	4.72686	0.157556	0	0.0724867	0.0321374	0.0264211	0.00954448	0.459647	1.23016	0.782405	11.2784	0.300803	10.9505	0	3.21192	5.49674	0.183917	0.272836	7.41518	0.293233	0.270461	2.88977	2.64767	1.12099	2.19452	0	0	0.181391	0.0316787	0.157863	0.122498	0.037495	0.224101	0.0977444	0.0964944	0.0561448
TCGA-A4-7288	5.08767	0	0.677236	0.00575845	4.3911	0.048612	13.1999	0.0975888	0.0107402	0.0785095	0.132982	0.0597233	1.94974	3.79196	0.0558659	0.433547	0	0	1.81122	0.0211517	3.85382	3.09741	0.410999	12.3387	0.64757	11.3395	0.0357319	2.14489	0.498386	0.419228	0.932868	106.858	0.259936	0.23975	0.0959411	0.0214667	0.141957	0.392719	0.520835	0.00865108	0.398768	0.0140407	0.0699687	0.461498	2.13134	0.119701	0.144409	0.128306	0.348386
TCGA-AL-3467	5.84932	0	6.451	0.0363814	1.14032	0.092138	2.93026	0.440398	0	0.0496017	0	0.0838504	0.613813	3.01862	3.38838	0.156521	0.202981	0	0	0.00534539	0.364686	0.432428	0.0973747	17.9556	1.15519	0.0278764	1.30936	2.13462	1.06385	2.67808	0.74218	0.413696	0	0.302943	0.351566	4.09586	0.125562	11.5749	1.55128	0	1.56852	0.0177417	1.5914	0.617444	0.0524977	0.254233	0.583912	1.18892	0.691766
TCGA-P4-A5E8	3.57808	1	1.47017	5.3411	0.0797649	0.045729	0.724642	1.58029	0.141446	1.18165	0.250191	0.274664	1.50234	8.66798	0.630632	0.349573	1.69246	2.09029	0.0146879	16.4351	0	0.0763895	0.193312	46.8627	0.501665	7.38807	0	0.678512	3.72331	0	0	37.9055	0.163013	0	0.144402	3.72908	4.64712	5.4641	0.244973	2.88086	0.907545	0.105664	1.44802	0.663961	0.0234496	0.689988	0.0543377	0.482786	0.0936356
TCGA-HE-A5NI	0.986301	0	0.498967	0.165463	5.72858	0.232803	23.3451	0.133529	0	0.469977	0.398033	0.0476691	0.23901	4.85771	0.312132	1.63134	0.23079	0.409289	1.15901	0.314016	1.86999	3.95837	0.86112	11.7288	5.92878	3.90912	1.36896	0.772662	2.16663	0.167307	0.413658	12.3021	0	3.15744	0.0459462	0.565421	2.17546	1.33401	0.890814	0	0.77004	0	2.17802	4.16022	0.397934	0.365904	0.207472	0.716866	0.595864
TCGA-MH-A855	1.01096	0	0.371323	0.0527721	3.97171	0.0247497	16.8317	0.0603319	0.0874903	0.239828	0.13541	0.0608136	0.223604	2.43254	0.180138	0	0.245357	0.0290082	0.119242	0.00430756	3.38827	2.53379	0.209251	24.0651	0.581816	3.12251	4.8391	1.00505	4.78907	0.853761	0.615675	26.0802	0.0882269	0.0610315	0.185616	2.04013	0.650468	0.530084	0.321994	0.017618	0.668014	0.0285941	0.071246	0.497566	2.22525	0.0648332	0.235272	0.435494	0.304068
TCGA-B1-5398	3.4274	0	1.04175	0.186015	2.54344	0.0186942	8.39337	0.069696	0.33042	0	0.0767093	0.132699	1.26415	1.54573	0.0358062	0	0	0.0657322	0.102076	0.868719	1.26657	0.86547	0.276593	12.9533	0.263677	10.9612	0.0274821	1.00732	1.62631	0.197044	0.305596	11.9706	0.199921	0.0921978	0.944512	0.0770485	0.884371	0.477656	0.0858394	0.372607	0.163243	0.053995	0	0.396705	0.917088	0.0587645	0.133281	0.0657882	0.153114
TCGA-A4-7915	0.0191781	0	7.53791	4.60787	0.570525	0.094415	0.740279	0.426461	8.4378	0.152482	0.355136	0.115996	2.86273	4.78712	0.280301	0	0.452394	0.359646	0.0303256	20.3475	0.0659467	0.219679	1.29716	36.83	0.221951	12.683	0.0693991	0.645151	4.2431	0.113088	0.0167762	20.7395	0.504851	0	0.12112	3.52305	2.23326	3.05985	0.162574	3.24284	0.256083	1.41805	0.271789	0.263626	0.0121039	0.279478	0.0560946	0.290731	0.144994
TCGA-BQ-7059	0.635616	0	0.707491	0.176988	3.97419	0	10.7541	0.134526	0.0767686	0.0841751	0.0475263	0.0332024	0.280628	2.99499	0.199658	0.265619	0.0344463	0.366528	0.323654	0.362849	1.63821	1.94861	1.15673	20.7137	0.707915	6.32335	0.127702	0.719071	2.16853	0.266359	0.358092	23.4017	0.123864	0.342735	0.486893	0.444972	0.994381	0.711558	0.172845	0.0927538	0.174696	0.180648	0.050012	0.465696	0.353389	0.0691759	0.061932	0.06114	0.106722
TCGA-B9-A44B	0.989041	0	0.704538	0.109029	10.2799	0.0986149	49.659	0.282814	0.0145252	0.318531	0.224808	0.0897447	0.395977	7.10266	0.73035	0.418809	0.13035	0.0770551	1.69987	3.93615	2.87001	8.98195	0.521099	35.5922	5.3577	12.1134	0.193296	2.36168	2.68954	0.472472	0.0934532	9.87733	0.234359	0.891657	1.56999	0.00967722	0.211182	5.74347	0.42766	0.0233996	2.94004	0.170899	0.473131	1.90912	0.129232	0.650984	0.273419	1.09897	0.740394
TCGA-4A-A93W	0.0109589	0	0.641027	0.0496001	3.16741	0.17945	15.5907	0.248742	0.0132158	0.627935	0	0.0326618	0.286587	5.92579	0.538484	0.457266	0.0592996	0.175272	0.441895	0.291503	1.77568	1.97704	0.0948247	44.2822	3.18732	4.04481	1.0992	0.864186	4.50121	0.687809	2.48709	38.4579	1.49263	1.03254	1.01527	0.0440243	2.11359	0.370857	0.686662	0.894188	1.80444	0.138216	0.688769	2.57212	0.480555	0.17863	0.142155	1.68405	0.673651
TCGA-G7-6797	2.09589	0	0.721596	0.0354503	5.12688	0.149633	15.2643	0.059005	0.132239	0.241661	0.0511668	0.13277	0.112657	2.21769	0.157631	0.285966	0.0247233	0	0.168215	1.1524	0.862252	3.43694	2.01626	22.0651	0.820767	12.4271	4.72943	0.584266	0.953219	1.57719	1.96749	18.6825	0.133352	0.645729	0	3.40295	1.48566	2.09437	0.601196	0.239661	0.702816	0	0.538429	1.75479	0.0383656	0.0548761	0.133352	0.0658233	0.689382
TCGA-BQ-5894	0.230137	0	7.17091	3.28567	1.05558	0.0269817	1.72807	0.0657728	1.99107	0.435761	0.0738107	0.486184	6.338	4.01997	1.12662	0.0687533	2.94233	0.316242	0.0693311	0.544739	1.30038	0.251118	2.68043	62.7746	0.338285	15.1103	0.0396654	0.948187	12.3649	0.336106	0.0383541	9.81288	0.192367	0.0665355	0.692267	6.1322	0.535786	4.48117	0.0825958	7.50027	0.385548	0.420833	0.69904	0.964333	0.0368962	0.299683	0.0641223	0.0474767	0.386738
TCGA-BQ-5887	2.11233	0	0.602789	0.0563798	11.2939	0.173073	4.27101	0.328831	0.0669171	0.593973	0.059182	0.28351	0.284299	3.81388	0.132599	0.0551269	0.14298	0.0760695	0.0138975	0.0301225	1.17865	2.01864	4.82424	8.38111	0.237335	1.5709	0.222628	1.14884	3.32054	0.124381	0.0307526	17.1931	0.0771205	0.0533486	1.42609	2.30556	0.770747	1.52013	0.0165565	0	0.10877	1.06227	0.498218	0.966511	0.192294	0.158681	0.128534	0.114201	0.0885968
TCGA-PJ-A5Z8	1.64384	0	0.931136	0.391116	2.67392	0	6.52577	0.140165	0.0767873	0.210489	0.0891336	0.0889568	0.618485	4.11743	1.3397	0.276754	0.0143561	0.101838	0.132563	0.0151224	0.409653	4.1781	0.482088	25.1189	0.748939	2.60251	0.0638664	2.15435	3.02268	0.457917	0.463163	4.88405	0	1.5534	1.26897	1.37489	0.95149	4.05654	0.349098	0.146896	0.252911	0.150577	0.875424	1.116	0.527243	0.100148	0.129056	0.305775	0.355827
TCGA-G7-6792	7.57534	0	0.82971	0.120374	3.34609	0.0241949	5.9028	0.187346	0	0.273527	0	0.0396335	1.17907	2.81209	0.185368	0.0616521	0	0.311936	0.225367	4.51419	0.692882	0.606256	0.20456	12.5569	0.910035	11.5952	0.24898	2.21066	0.712852	0.579598	1.73683	65.9826	0.258747	0.35798	0.181454	0.0142457	1.86526	0.500018	0.203678	1.58452	0.749073	0.0419296	0	1.05389	0.144748	0.111548	0.143748	0.127719	0.148626
TCGA-GL-8500	2.30411	0	0.304703	0.00673619	4.98081	0.113732	13.3948	0.179392	0.0502554	1.56128	0	0.023288	1.24548	2.08483	0.272298	0.434709	0.0375829	0.0333252	0.0456627	0	0.377336	1.54704	0.450735	9.21843	0.980323	2.73557	0.877778	2.84214	0.990548	0.43592	0.303129	42.011	0.304071	0.280457	0.0561156	0.0418526	0.813696	2.25427	0.935664	0	0.601905	0	1.22774	1.65133	0.184684	0.145984	0.506785	0.200122	0.2911
TCGA-P4-AAVL	1.33425	1	1.37899	0.680069	4.66173	0.247459	11.4863	0.19871	0.349907	0.239791	0.135389	0.0675602	0.149046	8.64771	0.625647	0.378337	0.752313	0.348044	0.0158965	0.043069	1.0025	3.16528	0	54.2559	1.62883	2.51559	0	0.811643	3.76367	0.331967	0.52764	21.9994	0.176427	0.488177	0.507923	4.5313	3.06395	1.46913	0.378758	0	2.02992	0.0285897	0.28494	3.26132	0.253791	0.482285	0.176427	1.13211	1.41876
TCGA-B1-A47O	2.30685	0	1.44098	0.849502	3.75084	0	8.61924	0.84087	0.165044	0.904839	0.30653	0.050987	0.132935	4.74907	0.500785	0.475878	0.271539	0.131333	0	0.201523	3.07847	4.54585	0.0394738	34.1754	1.81462	3.66137	3.23963	1.83761	4.84801	1.18108	0.371657	10.2557	0.532589	1.19737	0.855107	5.33301	8.13679	2.54027	0.428767	0.0265881	0.375578	0.258916	0.322562	1.7521	0.478834	0.477473	0.0887649	0.85439	0.764804
TCGA-AL-3473	5.22192	0	1.08722	0.185275	2.69132	0.190224	10.0758	0.554628	0.018679	0.580297	0.375826	0.103868	3.66288	3.84148	0.242899	0.161573	0	0.0990908	0.149353	8.16653	2.59829	1.4476	0.536095	69.4144	0.828108	2.11025	0.559291	0.627219	7.91035	0.445563	0.0450668	25.7106	1.43155	0.156361	1.62685	3.93251	0.641903	1.22305	0.145577	0.195593	0.212531	0.341867	0.425904	0.779013	1.90756	1.23801	0.376725	0.557861	0.56262
TCGA-GL-6846	16.2329	0	2.04859	0.0205859	4.5686	0.0217229	14.0991	0.115252	0	0.175415	0.148562	0.0830298	0.243836	4.50733	0.28293	0.442826	0.287135	0	0.816344	0.00378077	0.743475	2.49349	0.734642	7.91578	0.57875	0.906975	0.0638691	2.35801	1.24977	0.333044	0.494062	53.0065	0.619497	0.535676	0	0.0895315	1.49707	0.465257	0.199493	0.0077317	0.592067	0	0.437731	1.04326	0.0965415	0.0364188	0.103249	0.191117	0.444803
TCGA-Y8-A894	1.55342	0	0.263874	0.0729198	1.15045	0.0923369	15.6177	0.313358	0	0.248544	0	0.0252094	1.39881	3.76941	0.683855	0.549005	0.0610257	0	0.00988605	0.224991	1.46189	2.95273	1.00838	12.1976	2.12242	3.71556	0.904954	1.87483	2.07103	0.648845	1.66257	62.1245	0.21944	1.44209	0.546711	0.181223	0.449404	1.12183	0.612429	0.0657297	2.11759	0	0.708817	3.19701	0.1894	0.187055	0.438879	0.812376	0.252094
TCGA-GL-A9DD	0.934247	0	0.513862	0.404706	4.75702	0.0599382	13.0203	0.159002	0.622402	0.290405	0.204957	0.0900024	0.45947	3.83387	0.103323	0.152731	0.138647	0.245879	0.202144	0.975386	2.61659	2.29574	0.411741	15.5721	1.08025	3.88981	0.3084	1.73188	1.86141	0.344603	0.426007	29.7792	0.427331	1.25634	0.177442	0.0794046	1.85533	1.83553	0.321093	0.0746669	0.808889	0.0692485	0.431354	1.74054	0.235643	0.147591	0.142444	0.685533	0.306826
TCGA-B9-4115	2.2	0	1.22454	0.270715	5.4319	0.131847	13.4571	0.154398	0.0388399	0.603317	0	0.0299969	0.391045	9.3933	0.420891	0.335965	0.0871379	0.103022	0.18351	0	2.8088	4.60947	0.0464468	60.777	1.23978	3.7098	0	0.34321	2.73409	0.484295	0.812146	27.7551	1.56668	1.73401	0.659208	0.368742	1.95076	0.800921	0.588592	0.0312849	0.889661	0.0380817	1.07537	1.81617	0.525858	0.306237	0.339446	1.46931	0.539944
TCGA-F9-A97G	0.0356164	0	0.920277	0.241597	1.44441	0.0268359	7.86718	0.053873	0.225304	0.173362	1.06447	0.424944	3.73229	1.38159	0.0411204	0.273527	0.195095	0	0.224108	0.112096	1.1434	1.85719	0.453777	16.8991	0.378514	3.58057	0.433961	0.54488	2.08351	0.154287	0.66757	22.8842	0.382654	0.132352	0.222447	3.05743	0.188079	0.736102	0.903643	0.210133	0.29825	0	0.154503	0.149863	1.24769	0.118101	0.0956635	0.14166	0.439597
TCGA-KV-A6GE	2.42466	0	0	0.0452103	5.48884	0.109045	32.2107	0.199363	0	1.32083	0.111864	0.0446567	0.201515	9.05892	0.27152	0.277864	0.0180171	0.0958559	1.04199	0.104383	2.51347	3.81231	0.0864323	21.8581	7.22034	2.12797	4.20803	0.0425784	0.993146	0.470201	0.620027	15.3097	0.680262	2.55455	0.0753245	0.0240768	0.923461	0.389252	0.250356	0	1.29127	0.0472438	0.941714	5.4197	0.0838769	0.159964	0.129574	1.67891	1.17224
TCGA-SX-A71R	3.99178	0	0.151963	0.218368	3.53351	0.212704	22.576	0.355836	0.062659	0.629789	0.145467	0.241965	0.436749	5.3647	0.380245	1.17433	0	0.581704	0.113866	0.28999	3.09518	6.6749	0	18.1811	3.66684	5.824	2.76212	0.719796	3.40162	0.475572	1.08344	27.8061	0.884612	1.74839	0.335835	0.0834918	1.47003	1.37202	0.596864	0	2.1951	0.0204786	1.2246	4.39496	0.418115	0.31574	0.589742	2.37039	0.943662
TCGA-UZ-A9PM	10.4411	0	0.466951	0.129039	7.05754	0	12.6588	0.0937211	0.256718	0.175929	0.34766	0.0396538	0.964283	4.56019	0.0695487	0.185051	0.047996	0.0851172	0.221595	0.0315986	0.913044	2.8682	0.191873	28.6351	0.455251	2.96619	2.56224	1.58795	4.04799	0.382731	0.180654	10.7603	0.25888	0.179082	0.7453	0.138966	1.86622	0.941426	0.0833656	0	0.307469	0.0419511	0.104527	0.364995	0.496534	0.251113	0.172587	0.447246	0.371754
TCGA-G7-7501	1.70959	1	4.86041	0.0271341	3.31058	0.114531	13.8614	0.0722611	0.0101217	0.184971	1.19058	0.356465	1.83119	6.09296	0.57036	0.350211	0	0.0268475	0.0220721	0.107641	0.831973	3.04476	0.338914	22.1954	0.646175	0.623727	1.21227	2.37913	1.50025	0.482882	0.390731	6.40823	0.571588	0.225943	4.54792	2.40068	0.227429	0.318461	0.333071	0.0407643	0.351558	0.158786	0.725333	0.63959	0.0822235	0.403228	0.108874	0.443362	0.0938065
TCGA-G7-A8LD	1.40822	1	7.69737	0.422747	3.81605	0.0677615	13.1985	0.13927	0.518997	0.328309	0.0617892	0.222	0.939943	10.0781	0.666246	0.863332	3.52299	0.238262	0.181372	0.121867	1.38834	0.26412	0.310322	21.6853	0.24779	7.09345	0.996152	3.40433	1.22305	0	0.112376	107.259	0.161036	0.389892	0.419036	5.18664	2.18984	0.848715	0.103715	2.46003	0.657461	5.48009	0.390125	0.554999	0.057913	0.198806	1.503	0.874372	0.2775
TCGA-IA-A40X	1.66575	0	0.788874	0.00726666	1.50568	0.0306721	14.9965	0.109954	0.0135532	0	0.335624	0.0502438	0.461851	2.67967	0.140996	0	0	0.107849	0.256145	0.016015	3.23498	5.54093	0.388984	9.34225	1.49015	2.5334	1.12726	2.89828	4.54898	0.529029	0.806599	16.526	0.546694	0.226907	0.399529	3.82859	0.0537412	0.253551	0.187785	1.83404	0.641188	0	0.441472	0.822171	1.56236	0.0803472	0.109339	0.431762	0.376828
TCGA-SX-A7SP	1.3589	1	0.656828	0.0786542	5.6255	0.076614	11.2469	0.183099	0.203123	0.783645	0.244515	0.0836673	0.580311	3.80487	0.264139	0.780895	0	0.0897963	0.500363	0.0888952	3.78159	2.1757	0.161937	22.513	0.920531	4.68228	0.112629	0.558415	2.55214	0.807541	0.435623	17.676	0.728296	1.63736	0.221769	0.0977372	2.86372	1.93838	0.273617	0.0454478	1.77729	0.0737621	0.220546	1.82547	0.331759	0.187315	0.242765	2.60631	0.366045
TCGA-A4-8098	2.45479	0	3.37778	0.345191	4.83105	0.178412	13.2819	0.251566	0.775217	0.192092	0.0813433	0.162364	7.2209	1.87878	0.410068	0.227309	0.0196521	0.104555	0.181466	1.06611	0.249233	5.44265	0.314253	91.6545	0.419409	8.63656	0.218567	2.90265	1.68114	0.541364	0.232476	57.1834	0.317998	0.586605	0.105634	9.68181	1.64983	6.52506	0.455125	0.0529174	0.417025	0.0343541	0.256793	0.697427	0.147398	0.221217	0.317998	0.104644	0.0608865
TCGA-BQ-5882	1.80274	1	3.10179	0.0756315	5.32976	0.0851294	19.8134	0.0274657	252.332	0.584315	0.349318	2.92264	1.00218	4.86415	0.146749	0.379614	0.267246	0.0249442	0.0341789	0.0703776	1.51625	2.50894	1.55194	23.5399	0.166768	13.5412	0.969893	5.06911	4.57994	0.713759	0.302526	28.3363	0.2276	0.262406	5.35959	2.10518	3.95266	3.00682	0.0814363	0.0454493	0.382951	0.0614704	0.245059	0.261469	0.0472917	0.251991	0.2276	0.0748964	0.0435781
TCGA-Y8-A898	1.30137	0	0.18583	0.267035	6.31947	0.0867027	15.1275	0.16784	0.114935	1.0502	0.118591	0.0118356	0.16616	9.77283	0.116247	0.110466	0.200557	0.101621	0.292409	0.264078	3.42163	5.38994	0.0916305	25.4775	3.73671	1.53457	1.46579	0.541671	3.81452	0.45694	0.801105	18.1919	2.16352	0.534512	0.376458	0.0255248	0.911483	0.71673	0.398119	0	0.711229	0	0.249588	2.56618	0.0889215	0.122646	0.0515125	0.686526	0.355068
TCGA-2Z-A9JP	2.44658	0	0.199757	0.0147204	4.26551	0.186401	20.4612	0.222739	0.0549107	0.501737	0.0849861	0.0169635	0.0595376	4.82248	0.0476036	0.237489	0	0.0728245	0.439055	0.0594773	2.25675	4.01087	0.0984977	23.6515	1.2172	1.91746	0.50238	1.3101	2.94387	0.357225	1.25859	33.5095	0.332238	0.536265	0.232992	0.00914591	1.99587	0.992239	0.142652	0	1.266	0	0.178862	2.32477	0.446066	0.113934	0.0369154	1.25729	0.508905
TCGA-Y8-A8RZ	0.561644	0	0.540585	0.232379	7.38133	0.056049	17.4212	0.0723333	0.11145	0	0	0.581486	6.81313	1.9893	0.214709	0.285642	0.166693	0	0.054008	0	1.46809	2.46779	0.0592346	44.811	0.702719	8.6484	0.123595	1.42254	3.30274	0.483364	0.219101	35.2805	0	0.138214	1.69247	0.222757	0.654698	5.23353	0.193023	0	0.823144	0.12951	0	0.939003	0.306578	0.152696	0.0666005	0.197247	0.172151
TCGA-IA-A83S	7.14795	1	1.08517	0.0856801	4.47885	0	13.4556	0.171132	0.0639216	0.116815	0.741993	0.167851	0.53466	4.6547	0.083123	0.276461	0.0478031	0.0847751	0.847969	1.08892	1.13672	2.70995	0.152882	37.9268	0.453421	2.85579	0.531656	0.593089	2.36864	0.311885	0.514081	27.4296	0.902438	0.178362	0.114201	0.106468	2.68247	2.03835	0.166061	0.12872	0.622037	0.0835651	0.208213	1.41372	0.197816	0.0795784	0	0.445449	0.222156
TCGA-5P-A9JU	1.02192	0	0.940919	0.109785	3.82269	0.170724	12.4399	1.58075	0.0862157	0.315112	1.60125	0.0665862	0.75452	8.18059	0.289628	0.186441	0.467447	0	1.69991	0	3.47519	10.3775	0.231978	45.8057	0.802675	6.24259	0.250979	1.84748	4.04442	0.607622	0.0346689	1.99638	1.73883	0.481139	1.42478	0.00718003	0.142442	2.75844	0.559946	0	0.283965	0.0986214	0.140416	1.79783	1.19647	0.39611	0.260825	0.514979	0.349578
TCGA-5P-A9K4	5.98356	0	0.80054	0.169605	7.49234	0.0622513	12.2999	0.254402	0	0.75403	0.0851469	0.0169956	1.10779	5.92418	0.417319	0.87244	0.020571	0.218887	0.169956	0.33587	3.45675	0.980474	0.098684	45.1298	1.36584	6.13052	0.366059	0.826437	3.33981	0.924579	0.685793	31.1864	0.443823	0.230263	0.0491439	0.0183264	2.58137	2.24553	0.524046	0.0775484	1.71315	0	0.358401	3.58066	0.133009	1.08605	0.184926	1.25967	0.254934
TCGA-BQ-5878	5.30959	0	0.857168	2.13862	4.25674	0.114265	12.0399	0.0546162	0	0.399839	0.104194	0.311962	0.782078	0.965598	0.167793	0.485275	0.163623	0.044642	0.122338	0.0464037	2.22142	1.06801	0.543418	17.7756	0.0895382	10.959	0.0559933	0.565144	2.12308	0.583952	1.4483	1.08529	0.203665	0.187848	0.413444	0.011213	0.311433	1.81044	0.349787	0.0135566	0.972603	0.616067	0.164465	0.723186	3.08273	0.0638558	0.181035	0.20106	0.0389953
TCGA-UZ-A9PJ	2.18356	1	0.549907	0.141832	5.21412	0.0570155	12.8654	0.200303	0.0251938	0.230204	0.0389927	0.0155662	0.382433	5.09235	0.240253	1.16227	0.0565226	0.167064	0.137348	0.114118	1.71243	2.31986	0.241024	27.1072	0.804192	8.61642	0.209544	0.51204	3.12134	0.846816	1.58041	48.9447	0.304871	0.56239	1.48535	0.537122	1.78152	0.342778	0.392703	0.223225	1.01839	0.0329359	0.328257	1.30543	0.365466	0.131433	0.270996	1.0534	0.75885
TCGA-B9-4116	1.71781	0	0.526951	0.614836	0.530959	0.628307	3.34587	0.274202	0.0482841	0.0882374	0	0.171538	0.471173	3.62254	2.54292	1.25297	0.451359	2.8496	0.105292	1.77343	2.02256	1.30382	0.606277	31.3718	0.856245	10.6866	0.120478	1.23733	1.65323	0.340292	0.970794	28.673	0.389525	1.88619	1.34786	3.53052	1.30828	3.27442	0.501746	1.37094	1.89392	0.157805	3.77464	1.18992	0.17277	0.269066	0.681669	3.7493	0.111872
TCGA-UZ-A9PX	5.4274	0	0.508613	0.0499739	2.43757	0.026367	14.7022	0.298687	0.0233019	0.511001	0.144259	0.0575889	0.411464	4.66882	0.131307	0.873432	0.0522782	0.185423	0.728331	0.206507	2.24685	3.43556	0.222925	17.5259	1.1157	4.81035	0.271333	1.25604	1.82665	0.732695	0.787089	85.785	0.751939	0.325099	0.249783	0.00776231	0.754572	1.01056	0.322857	0.0281539	1.00471	0.0609253	0.379509	1.41355	0.572384	0.0884095	0.469962	0.417557	0.215959
TCGA-2Z-A9J3	4.85205	1	1.75988	0.0944871	4.07461	0.140761	14.1269	0.0740087	0	0.492554	0.0641774	0.121695	1.20107	6.82591	0.323531	0.358681	0.217069	0.742414	0.36923	0.0775795	1.55671	1.13091	0.0495872	15.4642	2.05894	5.70671	0.172442	0.183208	2.58736	0.629439	0.0500226	39.3792	0.0836302	1.15703	0.0555615	0	1.39758	1.2165	0.305217	0.0501002	0.881526	0.0948651	0.607806	1.80796	0.0601514	0.565389	0.724795	0.536645	0.0480376
TCGA-BQ-7058	0.939726	1	0.56281	0.0169668	4.31267	0	18.2128	0.284114	0.0210968	0.115661	0.424473	0.195522	1.62081	4.78563	0.0182893	0.304145	0.0315539	0.0279793	0.306701	0.00415477	1.23387	4.04472	0.0756858	15.4207	0.636002	3.92178	0.105281	0.820259	1.80586	0.137246	0.373269	15.4097	0.255293	0.647534	0.99881	0.274082	0.0975949	2.30525	0	0.0254896	0.252674	0.0137899	0.0687189	0.746537	0.714079	0.120065	0.0283658	0.168019	0.146641
TCGA-UZ-A9PN	3.11233	1	1.67286	0.591722	6.81364	0.130084	12.5915	0.223838	0.24142	0.126053	0.533785	0.149163	0.755016	8.17861	0.936838	0.464063	0.0515838	0.213453	0.0417824	0.0181124	1.3084	2.1482	1.81471	21.0438	1.42707	12.1141	0.191235	1.70666	2.95737	0.598315	0.184913	25.6093	0.278232	1.92469	1.16044	0.68167	1.00286	1.83786	0.318569	0.29632	0.626486	0.480929	0.449362	1.42383	0.747113	0.479794	0.432805	1.78538	0.372908
TCGA-SX-A71V	2.4	0	0.583713	0.032261	7.32929	0.0272343	21.7851	0.164019	0.0361025	0.43984	0.149004	0.0594831	0.201315	3.61148	0.584233	0.277588	0.0719969	0	0.218688	0.00947998	1.71203	4.19198	0.143911	18.5367	2.13408	3.95508	4.04371	1.72271	0.970473	0.913373	0.85169	72.0987	0.485419	1.88043	0.214999	0.0240529	0.604425	0.225133	0.270949	0	0.230611	0.0157323	0.391991	1.61213	0.200174	0.239708	0.194168	0.766739	0.223062
TCGA-GL-A59R	1.03562	0	0.602989	0.188849	4.01934	0.0468894	14.7523	0.141196	0.0207193	0.833002	0	0.0512062	0.718884	6.29105	0.323317	0.358443	0.154947	0.0549572	0.557244	0.603904	2.48909	4.11781	0.545098	15.2167	2.9394	8.42673	0.896108	1.39146	1.82022	0.673953	0.933137	55.4346	0.501449	1.38752	1.33259	1.64267	1.39665	0.722368	0.215305	0.016689	0.645198	0.0541728	0.809872	2.04243	0.769429	0.250572	0.111433	0.825061	0.57607
TCGA-A4-7584	1.78082	0	0.657486	0.013214	2.73797	0	16.2037	0.203943	0.0123228	0.0900782	0	0.0761375	0.0763496	3.61109	0.149562	0.568493	0.018431	0.32686	0.985309	0.165026	2.2985	3.3209	0.176836	14.2424	0.349643	6.60649	0.532963	1.8076	0.594031	0.855115	1.34782	109.948	0.0994127	0.618924	0	0.0903094	1.10755	0.670642	0	0.0198517	0.760087	0	0.401394	2.08686	0.819902	0.108119	0.231963	0.834202	0.171309
TCGA-A4-A5DU	1.3589	0	0.346638	0.0478955	7.58665	0.161731	26.5763	0.278293	0.0178662	0.261199	0.110607	0.0331163	0.376364	9.74566	0.542104	0.824228	0	0.0947792	0.220775	0.0351856	1.15789	2.6052	0.170923	19.558	5.32275	6.0553	2.13982	2.02081	1.98813	0.81361	1.00581	17.6793	0.288266	2.19351	0.574548	0.249967	0.495901	0.729246	0.278487	0	1.86165	0.0233566	1.39671	1.53539	0.11058	0.292327	0.432399	0.56916	0.827908
TCGA-MH-A55Z	2.31507	0	0.077671	0	6.38435	0.0362389	17.7661	0.493659	0	1.11201	0.0991347	0.0692566	0.109135	7.34968	0.416465	0	0.119752	0.0849485	1.1989	0	3.01214	6.00176	0.0382986	16.9958	4.94104	1.08545	1.01221	0.933903	2.66927	0.381972	1.51964	20.5767	0.516733	2.23408	0.0715215	0.0533427	2.15883	0.381271	0.832004	0.0644914	0.863044	0	1.35615	3.1975	1.07163	0.178468	0	1.02025	0.593628
TCGA-P4-A5EA	0.550685	1	0.485537	4.96447	0.602129	0.0755123	1.95694	0.249043	0.784125	0.426839	0.154928	0.360781	2.83227	11.8395	1.38848	0.481041	1.47224	3.14193	0.0363813	4.65903	1.10762	0.6217	0.239412	43.2435	0.769228	0.411233	0.0555048	0.265364	18.2194	0.180893	0	6.22021	0	1.76899	1.34129	3.8014	3.68254	3.40486	0.173367	6.65196	0.759305	1.11233	2.17374	2.36148	0.0193612	0.530127	0	1.92663	0.541171
TCGA-SX-A7SR	2.20548	0	0.0747571	0.314011	3.66778	0.104638	12.5397	0.195057	0.0154123	0.337986	0	0.0952262	0.0763932	4.24437	0.29395	0.355511	0.253571	0.327046	0.0560154	0.0789176	2.72859	4.27002	0.221171	15.8019	2.18652	4.59046	2.25613	1.44363	1.73589	1.0695	1.66095	40.3323	0.248674	0.946119	0.316656	0.513415	0.570387	0.589768	0.240237	0.0124144	0.886043	0.0201486	1.00406	2.99963	0.202708	0.124261	0.165782	0.797855	1.0713
TCGA-Y8-A896	1.55342	0	1.81143	0.185398	1.4742	0.0313021	8.72182	0.363569	1.00971	0.505537	0.214074	0.102552	0.0942676	5.10317	0.455659	0.239287	0	0.55032	0.44238	2.07568	3.3233	1.39688	0.231569	24.9444	0.490567	5.31294	0.368134	2.37114	2.9724	1.34974	0.978903	14.141	1.00426	0.617516	0.370669	0.387037	3.21758	0.776279	0.35933	0.657329	0.687491	0.596712	0.180217	1.64316	0.524352	0.272232	0.260365	0.55079	0.0640948
TCGA-AL-3468	6.3863	1	0.820258	0.553081	4.90176	0	10.8909	0.192072	0	0	0	0.125382	0.199075	5.46308	0.219908	1.07272	0	0	0.921928	0	0.668281	3.95456	0.68758	26.7294	1.19956	7.78098	3.03811	3.01857	0.83044	0.880121	0.516813	47.6641	0	0.75499	0	0.0225334	0.357627	0.0431408	0.0292884	0.0272429	0.627876	0	0.991517	0.812135	0.111209	0.208525	0.181902	1.68352	0.313456
TCGA-BQ-5885	2.52329	0	0.128924	2.84305	3.395	1.11281	27.4739	0.698656	0.239217	1.16576	0.987306	0.0821123	1.60565	4.19946	0.921705	1.07293	0	0	0.154564	0.0785187	3.59226	8.13193	0.127142	22.5742	3.25232	20.2555	0.221072	2.67755	2.49074	0.662845	1.66735	6.4196	1.92985	1.92831	2.20813	3.01043	0.772887	5.63924	1.31197	0.342552	1.10624	0.0173739	1.90473	10.9172	2.11807	0.340354	0.53607	2.64607	1.84753
TCGA-G7-7502	2.15342	0	0.919284	0.411541	2.31925	0.0643365	17.4944	0.384392	0.416955	0.658065	0.058666	0.0936794	0.246594	5.052	0.468267	0.218585	0	0.201084	0.778366	0.694242	1.69265	2.86083	0.407959	16.1227	1.34437	2.4526	0.0630535	1.84222	2.22428	0.678132	1.8748	26.3315	0.229345	0.846137	0.20316	0.0252538	0.851704	0.975039	0.574425	0.00763296	0.453985	0.470757	1.41989	1.29341	0.476543	0.143815	0.178379	0.679236	0.483035
TCGA-DW-7963	3.39726	0	0.585383	0.161767	6.00611	0.204842	9.49007	0.0489548	0.060343	0.330824	0	0.0745667	0.224323	4.10117	0.130782	0.521967	0.0451268	0.080029	1.09657	0.249562	2.5277	3.47073	0.505129	10.074	0.321027	1.9832	0.602269	0.959802	1.56318	0.0654276	0.04853	22.781	0.730212	0.168376	0.0808554	0.0201014	1.79454	0.461816	0.104509	0.243026	0.307157	0	0.196556	0.838875	0.163398	0.114473	0.243404	0.600729	0.139812
TCGA-B1-A47M	1.80548	0	0.26437	0.387201	9.08257	0.400878	20.5642	0.141497	0	0.597626	0.168713	0.0589325	0.337695	8.90001	0.248068	0.70719	0.264942	0.180713	0.079237	0.10734	1.55079	1.4865	0.162947	20.5725	2.41637	2.63097	0.0906654	2.09508	4.46905	0.620515	0.657512	7.73223	0.219852	1.4448	0.523394	0	2.08915	1.76122	0.401187	0	3.75355	0.16032	0.443843	2.61752	0.100149	0.323115	0.109926	1.51928	0.505136
TCGA-BQ-5880	3.6	1	0.943879	0.0347779	2.83488	0.0366988	16.1258	1.33137	0.0162163	0.296347	0.100393	0.0801548	2.15011	2.97718	0.0702917	0	0.0970174	0.0860265	0.754398	0.025549	0.487032	3.73958	1.39624	22.6147	0.287571	6.1623	0.539504	2.89458	2.79811	0.175827	0.0521669	14.2214	0.915758	0.0904974	0.246259	0.108039	0.60014	2.49592	0.112342	0.0261239	0.242777	0.0211996	0.105643	0.655812	0.29483	0.080753	0.0436075	0	0.225435
TCGA-G7-6789	0.334247	1	1.46409	0.130513	3.73931	0.0220355	21.0965	1.52931	0.778954	0.32029	0.361679	0.00601603	0.0542951	3.95339	0.498031	0.224598	3.64082	0.0774807	0	5.58016	0.73878	1.90359	6.05484	49.7664	0.518009	6.40016	0.097182	2.80493	3.46548	1.1402	1.33123	3.85859	0.235654	0.217353	0.504476	3.93119	2.04627	3.97432	0.0843181	0.478419	0.139942	3.58961	0.126865	0.49222	0.0640315	0.242437	0.104735	0.11632	0.270721
TCGA-SX-A7SL	2.25479	0	0.174002	0.00961683	3.74252	0.162368	20.329	0.0698473	0.10762	0.262228	0	0.0332468	0.0333394	6.1744	0.606439	0.517172	0.0268274	0	0.547594	0.430955	3.57242	6.80988	0.0857981	26.3336	2.41739	4.82648	6.02704	0.66569	3.59596	0.661231	1.24057	15.5619	2.45992	1.40137	0.0320451	0	1.2802	0.777876	0.434908	0	1.92269	0	0.467402	2.72019	0.0555076	0.170133	0.241168	1.07138	0.498701
TCGA-IZ-8195	1.85479	0	0.716281	0.0791757	7.803	0.0334195	21.7569	0.115011	0.103371	0.0539733	0.045711	0.0273722	0.320232	3.49321	0.0896149	0	0	0	0.107342	0	2.66107	5.95751	0.494465	19.1486	0.10475	7.12832	1.22824	0.574163	1.21749	1.12081	1.28265	47.682	0.595664	0.329643	0.0263828	0.118062	0.663624	1.49433	0.281334	0.0356844	0.565972	0.0193053	0.28861	0.970468	0.137099	0.11906	0.119133	0.176414	0.273722
TCGA-IA-A83V	8.05753	1	0.0889002	0.088441	6.60453	0	21.9641	0.15464	0.0549845	0.267953	0.1702	0.0452967	0.181692	4.14142	0.095335	0.528462	0	0.0486149	0.306419	0.281543	3.24481	2.50428	1.09589	30.1273	0.845058	3.04946	0.67074	1.06892	2.20468	0.278215	1.6509	5.88789	0.591439	0.409132	0.376563	0.512859	1.38082	0.981883	0.285687	0	0.537812	0.742775	0.238803	1.11183	0.340316	0.191231	0	1.60566	0.339726
TCGA-5P-A9K8	3.5863	0	0.524661	0.00527223	4.21997	0.111269	1.01385	0.0414834	0.0196668	0.646925	0	0.0546806	0	2.18722	0.0681985	0	0.0147076	0.0521655	0	0	0.264243	7.15874	0.211667	9.43344	0.034876	0	63.8922	0.104272	1.59485	1.57797	2.05617	0.138349	0.555306	0	0.0439201	7.71097	1.83259	0.108704	0.664196	1.48908	0.512315	0.0128552	0.0640609	1.56585	0.0228232	0.0536313	0.449533	0.15663	0.0455672
TCGA-A4-A57E	0.706849	1	4.31769	2.25531	4.85251	0.1185	10.0671	0.362498	0.0349082	0.127587	2.59334	0.0539207	5.75314	5.85425	0.302628	0	0.0522114	0	0	0.144371	0.0827696	4.30782	0.584431	49.0453	0.619044	21.4038	0.174205	4.44194	3.11392	0.529895	0.0280744	13.0559	0.140808	0.0974051	2.32314	2.45363	0.369114	4.58623	0.0604583	0.042177	0.668948	0.20536	0.568536	0.220585	1.63394	1.99495	0.234681	0.695039	0.161762
TCGA-F9-A4JJ	0.890411	1	3.26263	3.26146	3.66952	0.0661846	0.841218	4.22323	1.98868	0.213779	0.0905269	0.32525	12.6114	4.5948	1.69869	0.0843241	4.43977	3.21926	0.0637745	0.731463	0.0924569	0.197429	0.664489	64.892	0.259311	12.9757	0.0486485	2.97192	7.5167	0.887869	0	28.4251	0.707798	0.489624	0.339619	16.211	1.23694	5.78203	0.101302	2.20255	0.323999	0.0573489	1.2384	0.332642	0.0509087	0.353683	0.117966	0.640518	0.203281
TCGA-SX-A71W	2.94795	0	0.45152	0.0887285	4.21708	0.187258	19.2571	0.0537031	0.144804	0.68046	0.0640327	0.0511245	0.27556	7.17569	0.358669	0.656098	0.0618799	0.192044	0.172921	0.615163	2.46877	4.16152	0.222639	18.7823	1.39399	4.39786	2.58081	0.840857	2.19942	1.07661	1.16456	50.447	0.667533	0.692655	0.0831544	1.00608	0.943287	2.01413	0.644886	0	0.538872	0	0.40429	2.09146	0.492129	0.237909	0.528463	1.02968	0.479293
TCGA-IA-A40Y	0.169863	0	5.22515	0.373309	2.60775	0.178383	12.5338	0.328262	0.157646	0.336108	0.284656	0.0730519	0.610462	10.2041	1.60584	0.151515	0.609117	0.0696918	0.0286478	0.843433	1.64052	1.51121	0.219941	62.1388	1.35121	15.6512	0.437063	2.64678	3.17235	0.883135	0.464876	4.40512	0.211964	1.02639	0.422469	8.24483	1.05919	3.9211	0.432298	0.0105818	0.511363	11.6785	1.54051	1.32822	0.0660643	0.420555	0.388601	0.523134	0
TCGA-UZ-A9PU	2.55616	1	0.176986	0.16303	4.86298	0.0275255	16.7294	0.189454	0.0243257	0.177817	0	0.0300596	0.497364	6.11927	0.210886	1.05208	0.0909583	0.516185	0.274072	0.756926	2.82621	2.39757	0.0581798	13.6691	0.949033	7.76988	0.364183	0.795333	1.84115	0.659384	0.821669	49.2547	0.981218	0.678764	0.108649	0.0405167	1.27	0.527479	0.315976	0	1.26736	0.0795026	0.237709	1.44491	0.338758	0.285534	0.35978	1.35614	0.112723
TCGA-AL-3466	0.80274	1	7.64049	4.66196	1.22585	4.91945	8.26162	0.408936	0	0.575727	0.292556	0.19465	1.34683	10.3443	1.66602	6.17691	2.16752	0	0.778602	0.446716	0.995978	4.83203	0.376743	34.1592	1.11736	6.08296	2.09624	0.278388	4.18701	0	0.304041	1.62521	0.50831	1.23069	3.2645	3.58916	3.7476	2.78613	0.763879	0.228384	0.377322	5.3953	6.36238	0.875927	0.524033	1.93488	2.20268	5.269	0
TCGA-A4-A5Y1	1.08219	1	3.95669	0.145787	1.42866	0.150087	18.9178	0.131281	0.0596878	0.0484788	0.923797	0.0204881	1.53267	5.3269	0.172483	0.229466	0.0198386	0.0527734	0.0385658	3.80596	1.39427	2.56807	1.20549	15.6478	1.03495	22.9542	0.110321	0.972823	1.48197	0.517738	0.0746715	8.55316	0.21401	0.333097	0.8057	1.70995	0.385691	2.61675	0.126347	0.00534195	0.278008	0.260101	0.25923	0.569941	0.118011	0.13682	0.802538	0.448956	0.645375
TCGA-BQ-7045	4.02192	1	0.266316	0.323815	6.37826	0	9.90652	0.0890864	0.164715	0.802698	0	0.0508853	0.187099	3.5862	0.118997	0.15831	0	0.291268	0.27937	0.010813	1.95276	1.89774	0.196975	12.2533	0.194732	5.30066	0.639328	1.35848	1.97887	0.952505	1.05976	13.2608	0.22147	0.459609	0.0490461	0	3.08422	0.350166	0.0950915	0	0.345237	0.287111	0.715375	0.971446	0.22301	0.136707	0.0738232	0.218638	0.127213
TCGA-UZ-A9PL	8.63562	0	0.369922	0.0477052	3.84921	0.143829	17.92	0.490852	0	1.11498	0.0393456	0.0863886	1.26794	6.46231	0.628106	0.293198	0.0570341	1.38232	0.600562	0.0250327	1.94894	4.88078	0.0608013	39.1229	2.65982	7.5978	0.592034	0.876098	2.53685	0.413458	1.10403	21.3705	0.615259	1.4187	0.408761	0.00846848	1.68004	1.30786	0.242157	1.42314	2.02475	0	1.07649	4.94771	1.00306	0.310456	0.0341811	1.56909	0.647914
TCGA-B3-4104	2.87397	0	7.81376	0.0388185	0.316425	0.0409625	1.1089	0.146843	0.054301	0.0661554	0	0.0559171	0.0672874	3.38698	0.1883	0.626271	0.974601	1.00822	0.776261	0	6.32311	0.0977531	1.29872	126.939	1.66911	1.78462	0.180655	1.05563	0.587129	0.706518	0.145569	0	0.292044	1.51517	0.0323376	5.00454	0.239238	1.8624	0.18809	7.52303	0.31434	0	1.06126	1.83001	0.0140036	0.369124	0.340718	2.09024	0.167751
TCGA-P4-AAVK	4.35616	0	0.466669	0.028658	6.11887	0	18.8329	0.128355	0.0641408	0.781434	0.0330905	0.184939	1.21208	3.92524	0.111211	0.0616464	0.047967	0	0.567251	0.189477	1.36874	5.31725	0.485785	35.8566	0.985782	5.53354	0.995827	1.02021	1.81086	0.672273	0.240727	51.2371	0.948653	0.536921	0.133691	0.904517	0.777122	1.9908	0.20366	0	0.486533	0	0.0696424	1.05379	0.0702999	0.172377	0.172482	0.212846	0.247687
TCGA-IZ-A6M9	1.03014	0	0	0.118834	7.95244	0.313495	23.0174	0.139354	0.0138526	1.26575	0	0.128384	0.0858276	8.97463	0.480367	0.479299	0.041438	0.110231	0.0503466	0.360111	5.99976	6.21692	0.0331313	23.9821	5.69918	1.3089	2.58084	0.220336	5.05511	0.270357	3.008	8.18562	3.24086	3.16956	0.0618717	0.0276874	1.68446	1.59025	0.599791	0.011158	4.20585	1.10468	0.541468	5.3571	0.0375104	0.206947	0.29801	1.54455	1.34803
TCGA-UZ-A9Q0	9.2274	0	0.452965	0.160222	4.33941	0.0845359	15.6984	0.163645	0	0.682638	0	0.0346195	0.17358	5.40723	0.161917	0.21541	0.05587	0.247703	0.638085	0.0809218	2.21424	3.93387	0.0893406	12.7445	3.24587	2.3786	0.4971	0.330084	2.80201	0.243011	1.77246	11.7372	1.05473	2.91846	0.483839	0.0124435	2.6908	0.587642	0.291127	0.0150442	2.88567	0.0244168	0.24335	10.5275	0.830867	0.274594	0.200901	1.33874	1.29823
TCGA-UZ-A9PR	6.00274	0	0.829352	0.0244465	4.02403	0.0257967	14.7759	0.244139	0	0.249974	0.0705691	0.0563433	0.310751	4.36661	0.0691743	1.44615	0	0	0.414289	1.77347	1.8559	3.26891	0.490732	24.2207	1.77886	6.71994	0.0379234	1.20873	2.44448	0.741566	2.03517	55.1689	0.919593	0.826974	0.407301	0	0.693051	0.697906	0.296131	0.0183633	1.1468	0.0149019	0.3713	1.72872	0.714335	0.121637	0.337184	0.771658	0.422575
TCGA-2Z-A9JM	2.5589	0	1.191	0.13165	5.57132	0.0980621	15.7228	0.309351	0.0433312	0.158373	0.134129	0.053545	0.214777	5.12502	0.175303	0.666338	0	0.0766232	0.503953	0.335655	1.78085	3.98607	1.0709	29.2466	5.53258	7.80288	0.432479	1.81239	3.57246	0.908326	0.604041	31.7351	0.466091	0.967265	0.116122	0.019246	0.744539	0.63868	0.350217	0.279221	0.605471	0.0188824	1.12915	1.53333	0.553143	0.140427	0.0388409	0.862746	0.401588
TCGA-HE-A5NK	6.10411	0	0.122674	0.474603	6.10431	0.114472	8.40855	0.213389	0.126456	1.01682	0	0.0937583	2.35049	3.25922	0.263108	0.291693	0	0.268337	0.018384	0.0199233	0.719607	1.88492	0.120978	23.0513	1.34551	2.85728	0.0841421	0.625765	4.32981	0.383913	0.284762	8.71783	0	0.987991	1.35554	7.11071	2.77455	2.36572	0.262815	0.0203717	0.257475	0.0991901	0.823818	1.53423	0.176103	0.131941	0.136022	0.302137	0.117198
TCGA-UZ-A9PO	5.23562	0	0.567889	0.0706194	4.15126	0	15.1983	0.132977	0.117079	0.160468	0.135904	0.135634	1.29665	3.43606	0.101499	0.168789	0.0437782	0.0776372	1.1489	0.0864654	0.740273	3.39861	0.420028	28.2012	0.570961	4.32884	0.779027	1.57773	0.804385	0.634722	0.729734	68.3939	0.354195	0.245016	0.0392195	0.0195007	0.580302	0.336011	0.101386	0	0.306742	0.0573968	0.190682	0.961769	0.673689	0.173519	0	0.174833	0.339085
TCGA-2Z-A9JK	3.24932	0	0.916268	1.24351	4.7523	0.118751	15.211	0.551708	0.104946	0.230142	0.0974559	0.142652	0.994841	4.94649	0.291138	0.484151	0.0156965	0.16702	0.053399	15.7779	2.1068	2.98123	1.9076	40.0016	4.95042	6.72574	0.314233	1.31685	2.31201	0.341367	0.101282	14.0023	0.423319	0.468534	0.206243	8.05469	0.471616	0.865642	0.127231	0.515647	0.622181	0.699702	0.546949	1.93641	1.69694	1.12236	0.253991	0.376115	0.0972625
TCGA-A4-7287	1.63562	1	9.37964	0.0411428	1.7396	0.138929	5.37769	0.0647446	0.0153473	0.33656	0.0475064	0.161201	0.646602	9.48244	0.771689	0.177006	0.964093	1.13983	0.490856	0.544047	1.96503	0.339828	0.697418	32.7275	0.598754	1.13489	0.102119	0.678086	4.22462	0.266248	0.123428	0.0719751	0.123812	0.856478	0.205643	4.47853	1.50109	1.12236	0.0531607	10.1121	0.284911	0.0401272	0.299947	0.620668	0.035621	0.564094	0.330166	0.977831	0.142236
TCGA-SX-A7SS	4.42466	0	0.0804835	0.00889642	3.78966	0.225307	11.9506	0.0807687	0.0663718	0.30323	0	0.0717645	0.0205612	4.74524	0.0431546	0.47843	0	0.0880246	0.832227	0	2.43926	4.95556	0.793708	12.8543	3.64871	2.01092	7.89409	0.645147	1.43529	0.971519	0.667232	21.0495	2.00792	3.33358	0.355734	0.0331646	0.15352	0.338637	0.747181	0	3.23934	0.0650761	2.16194	3.06164	0.237491	0.173127	0.401583	0.396448	0.615124
TCGA-2Z-A9JJ	3.32329	0	1.39262	3.583	1.97641	0.0896214	3.08446	0.141362	0.0495019	0.361852	0.0612918	0.0856382	0.61954	2.32447	0.549305	0.171276	0.0740388	3.70272	0.403003	4.44938	1.62756	0.112283	0.591969	16.5626	0.140455	4.79936	0.197627	0.734875	3.2828	0.601137	0.652903	6.89491	0	0.442004	1.92797	0.0659601	0.405655	0.387266	0.0342934	2.91073	0.622524	0.297685	0.128995	0.725701	0.0689361	0.230073	0.186363	0.433667	0.137633
TCGA-DZ-6135	6.21644	0	0.862992	0.108401	2.69532	0.0549062	12.3743	0.225698	0.00808724	0.0886749	0.0751004	0.104932	0.59126	2.56976	0.126199	0.419728	0.0967672	0.214512	0.158721	6.07135	1.91754	0.489173	0.67698	10.3182	1.77835	12.0935	0.134528	2.11531	1.99298	1.12239	0.728453	48.0158	0.195728	0.361056	0.245624	0	1.46442	0.412621	0.350162	2.54703	0.876585	0.0317175	0.158056	1.73751	0.206475	0.159172	0.260971	0.225429	0.149903
TCGA-G7-A4TM	2.10411	0	0.86485	0.0382392	5.36263	0.0269009	18.419	0.300877	0	0.999247	0.0367948	0.102821	0.552361	6.88271	0.463725	0.479832	0.195567	0.252236	0.708515	1.0394	1.18375	3.075	0.710745	25.3647	3.07761	7.52031	0	1.11341	4.13426	0.41243	1.47221	38.6043	0.671267	0.729698	0.169894	0.0475168	1.52399	0.838966	0.308806	1.16811	1.03928	0.0466191	0.542069	2.07311	0.777097	0.171943	0.319651	1.42003	0.110165
TCGA-5P-A9JW	8.87945	0	0.318518	0.0774578	5.43624	0.0891666	17.2108	0.115073	0.0394005	0.48002	0.121961	0.446305	1.21245	4.82241	0.0683147	0.151473	0	0.104509	0.162293	0.144844	1.86842	4.17063	0.0628229	32.6288	0.745289	4.47825	1.13605	1.53192	2.57978	0.427205	0.549246	10.286	0.635716	0.806228	0.199444	1.75876	0.954743	3.66315	0.318447	0.0423153	1.31345	0.0515085	0.34224	1.95858	0.309908	0.298978	0.211905	1.20287	0.669457
TCGA-BQ-7056	1.67671	0	2.02858	0.0224233	0.92452	0	27.2343	0.138432	0.00836446	0.0305715	0.15535	0.0413443	0.248757	3.72099	0.500345	0.385881	0.0375316	0	0.164161	0.0329458	3.66244	9.5903	1.22033	11.9493	0.949319	5.68703	1.11312	0.990434	7.04307	1.23342	0.834148	11.0425	0.607312	0.51347	0.44084	1.69411	0.0884446	3.57772	0.434598	0	0.61611	0.0218698	0.871864	0.295988	1.67606	0.115041	0.0449861	0.299773	0.232562
TCGA-G7-6795	3.27123	0	0.168122	0.0743348	6.18963	0.0784404	30.5917	0.502402	0.0115536	2.49144	0.0357634	0.192739	0.365077	3.52846	0.641034	0.399756	0.0864025	0.0306457	1.04138	0.0182029	1.04099	7.5001	0.138164	12.2386	7.21199	3.36997	1.84503	1.00052	2.23822	0.17538	1.20794	4.93072	0.279622	2.57907	0.660526	1.45482	0.809353	0.501059	0.620311	1.36802	0.352861	0.0302082	0.903214	3.44595	0.156426	0.178082	0.0932073	0.644108	0.535387
TCGA-DW-7834	10.8219	0	0.641085	0.23836	5.59005	0	15.5212	0.116974	0.0240309	0.483071	0.0371929	0.0890858	0.141446	7.36019	0.062499	0.138578	0.0539136	0.733023	0.122275	0.222433	1.69037	4.3996	0.603485	21.6689	1.91768	2.76425	0.599616	0.25482	5.72175	0.833784	1.15959	32.1756	1.16319	0.737592	0.225398	0.176113	1.84222	0.561956	0.291338	0.0677477	0.26623	0.0314157	0.156553	0.941476	0.0511275	0.0712307	0.258487	0.191386	0.445429
TCGA-B9-4113	4.20822	1	0.44829	0.154852	4.1109	0.287593	10.8754	0.179951	0.0115528	0.591143	0	0.149897	0.271998	3.20188	0.661016	0.799451	0.138234	0.153217	0.688603	0.00910075	2.73923	3.40037	0.386831	24.732	1.67994	6.19363	0.115305	0.632936	1.27517	0.425891	1.17068	45.1587	0.372801	1.48285	0.144479	0.130847	1.28265	0.825211	0.520221	0.0372222	0.761015	0	1.80629	2.30686	1.08596	0.147934	0.497068	1.84017	0.910089
TCGA-BQ-7051	4.2	0	0.711073	0.112774	3.77411	0.100972	19.2434	0.163402	0	0.163072	0	0.0433195	1.96271	3.09425	0.121565	0.330804	0.162065	0	2.39068	0.218416	1.60196	3.20477	0.152444	20.0916	0.361699	26.2766	0.0424107	0.551965	1.62243	1.3269	0.440844	69.1997	0.0514203	0.604695	0.0455496	0	0.859303	1.69647	0.176625	0	0.526741	0.0583281	0.166094	0.193327	1.74566	0.179861	0.205681	0.101525	0.118144
TCGA-2K-A9WE	0.586301	0	1.02626	0.836622	4.795	0.149632	8.96094	0.141611	0.21158	0.483319	0.163733	0.040852	0.548942	4.85555	0.53881	0.152514	0.0197785	0.455983	0.230694	0.0364599	2.36203	1.43547	0.379528	38.8472	0.562808	2.93358	0.219972	0.771226	2.98475	0.688225	0.255241	36.2795	0.533404	0.442783	0.437067	1.7268	0.90887	1.31565	0.0916102	0.0532576	0.625601	0.1383	0.172296	1.3704	0.583153	0.238318	0.0355603	0.895191	0.122556
TCGA-P4-AAVO	6.57534	0	0.308001	0.113485	8.99997	0.143704	12.1134	0.0686872	0.29633	0.309447	0.131038	0.183089	4.17033	2.87712	0.385344	0	0.569846	0	0.184628	0.00833699	1.0372	2.18336	0	90.6109	0.225213	3.60865	0.211257	1.87038	3.32803	1.0557	3.20028	11.3163	0.512271	1.29934	0.813031	0.394853	2.32204	2.95183	0.513221	0.0681968	1.64781	0.691774	0.689458	0.535002	0.270199	0.0351344	0.056919	0.0842867	0.588502
TCGA-A4-7583	0.00821918	0	1.15502	0.103354	4.80868	0.0513235	12.5807	0.13247	0.0453572	0.497332	0	0.140121	0.252921	2.06178	0.353892	0.45773	0.0339199	0.150386	0.601697	0.696743	0.376407	2.05152	0.461044	12.0982	0.884775	5.84628	0.414975	3.78757	0.643682	0.565559	0.328301	49.5624	0.548869	1.13905	0.14181	0.022664	1.70858	1.74528	0.432054	0.00913362	1.10006	0.0296478	0.664843	3.38202	0.0526369	0.110245	0.0609854	0.406388	0.420364
TCGA-5P-A9K9	1.6137	1	4.34586	0.323164	1.97511	0.110599	17.9155	0.42291	0.423548	0.11908	1.10936	0.221432	6.33848	6.98805	0.847351	0.375763	0.414206	0	0.876255	0.0064164	1.31326	3.32556	1.3247	62.2736	0.346661	5.98966	0.108393	9.5295	4.75575	0.0353259	0.131013	37.6641	0.26284	0.363642	0.116416	3.16915	0.129189	5.30553	0	0	0.682878	0.958338	0.318377	0.205877	0.0378097	0.0502181	0.175226	1.36226	0.301953
TCGA-B1-A47N	3.0411	0	0	0.017694	2.34491	0.224055	19.2934	0.128512	0	0.542782	0	0.122341	0.061341	6.69964	0.557893	1.61762	0.0493596	0	0.167919	0.00649928	2.08663	4.34878	0	28.4865	2.80911	2.40648	0.658761	0.379105	3.21146	0.32204	0.690065	9.5183	0.931822	1.01293	0.309538	0.791528	2.09372	1.62765	0.428671	0.598099	3.59683	0	0.859972	4.42097	0.580855	0.093908	0.35498	1.11703	2.21744
TCGA-BQ-7046	8.07671	0	0.450594	0.0284614	5.43329	0	18.7394	0.120584	0.026542	0.242523	0.246477	0.0573971	0.855132	4.00608	0.13806	0.459177	0	0	0.868192	0.0888617	1.76212	3.64809	0.476105	13.2195	0.894297	9.75902	2.38419	1.36033	2.5171	1.00725	0.32019	19.1381	0.749434	0.888729	1.45814	0.0176833	1.08752	1.74919	0.114922	0	0.238419	0	0	0.301894	0.369623	0.232875	0.0713746	0.211386	0.430478
TCGA-DW-7841	1.21918	0	0.80365	0.296111	4.23568	0.0249973	13.8971	0.419379	0.0110457	1.00928	0.0341911	0.0750711	0.369557	5.63521	0.344728	0.955451	0	0.234386	0.88319	1.13987	0.960301	3.43008	0.475524	39.8631	1.17527	5.60413	0.514473	2.59631	2.23436	0.886254	1.13706	44.6788	1.15842	1.1712	0.434146	0.301721	1.35775	0.544779	0.325215	0.498238	0.826832	0	0.287834	1.36803	0.209368	0.115248	0.148516	0.835714	0.358294
TCGA-AT-A5NU	0.183562	0	0.326737	0.010835	3.49102	0.0762227	21.9478	0.0480912	0.0269448	0.196962	0.0208514	0.066592	0.108513	5.75546	0.379586	0.699217	0	0.0714702	0.161584	0.246751	3.6629	4.48925	0.579995	11.2691	0.764519	4.60763	1.32224	0.297623	1.59023	0.949493	2.42703	23.9461	0.0543433	2.70664	0.162468	0.0179516	0.525303	0.687378	0.513329	0.0325553	1.37961	0.0264188	1.18487	3.26906	0.192827	0.204462	0.144915	0.64378	0.468225
TCGA-AL-7173	5.64384	0	0.429096	1.23321	2.83528	0.0333672	16.5235	0.177031	0.0294883	0.484999	0.0912789	0.081988	0.867839	5.7782	0.971439	0.340098	0.286682	0.117325	0.0643043	0.13357	1.77127	3.98934	0.246845	40.5912	3.45134	7.51088	0.0981053	2.0846	5.6993	0.191838	0.332018	16.3877	0.95157	0.987382	0.921953	4.7151	2.94266	1.81797	0.3575	0.106885	0.309032	0	0.192106	3.24225	1.11789	0.681776	0.0396488	0.469701	0.546587
TCGA-HE-7130	4.84932	0	6.58743	0.0154927	1.10807	0.163484	1.15499	0.0515734	0.0144479	0.158418	0.0894448	0.214242	0	2.09141	0.112727	0.0833162	0.0648282	0.72813	0.346567	0.529236	6.623	0.117041	0.794767	15.7157	0.0512423	2.84902	0	0.280873	0.27989	1.69185	0.139434	0	0.116556	0.5644	0.0387184	0.721931	0.343732	0.0122858	0	3.91021	0.346083	0	0.0941229	0.292148	0.0223556	0.208988	0.621634	0.747928	0.200852
TCGA-MH-A854	1.46849	0	0.0901552	0.458413	3.11305	0.126191	11.7203	0.844429	0.0371738	0.951073	0.172603	0.137809	0.241837	11.3856	1.54689	0.428738	0.0278	0.147904	0.0945745	1.5008	1.0577	4.11562	0.222272	57.5829	1.31844	3.4743	0.247349	1.93808	4.81493	0.161224	2.00306	19.2642	0.599789	0.518634	0.0664138	0.247666	2.33385	1.37508	0.0321911	0.92823	1.82543	0.0242987	0.121087	7.09401	0.532061	0.260044	0.0999648	0.740148	1.03356
TCGA-HE-A5NF	7.07397	0	0.545481	0.0482368	3.60219	0	17.1907	0.240862	0.0449838	0.493238	0.34811	0.0833807	1.46323	2.50142	0.0974941	0.129703	0.0336406	0.0596591	0.39238	0.0620135	2.31096	3.12179	0.53794	11.9439	0.877492	3.46503	0.897946	4.57127	1.64156	0.682839	0.397953	47.203	0.18145	0.376558	0.502293	0.614384	0.891848	1.7596	0.0779085	0	0.134692	0	0.586107	0.397953	0.382826	0.277343	0.241934	0.0895649	0.208452
TCGA-SX-A71U	3.71781	0	0.439076	0.396363	6.0662	0.10243	13.3572	0.450424	0	0.716849	0.186804	0.027965	0.719767	8.25633	0.313905	0.870022	0.0451308	0.240108	0.0548333	1.71143	3.74418	2.84364	0.216503	23.2916	0.909658	5.11339	0.451742	1.75979	2.27021	1.01422	1.6259	72.3468	0.85199	1.01035	1.7655	0.281445	2.5724	1.88592	0.182908	0.0121524	0.587265	0.0197234	0.589722	2.78379	0.309317	0.300519	0.324568	1.50196	0.349562
TCGA-GL-A9DC	1.07397	0	0.417544	0.192309	3.34957	0.162344	14.9639	0.153642	0.0573888	0.419504	0.133232	0.0265936	2.16897	5.97722	0.54727	0.248206	0	0.190278	0.354581	4.34565	3.99146	1.99908	0.171571	21.273	0.915933	4.9805	0.286392	1.14102	1.60946	1.0267	1.80001	86.4274	0.57872	0.560466	1.20472	0.984542	0.815415	0.646611	0.397572	0.104008	0.687341	0.0187562	0.467334	2.64727	0.421797	0.401455	0.154325	1.02838	0.664839
TCGA-GL-7773	1.07671	0	0.384859	0.453774	3.25144	0	8.43754	0.330435	0	0.241666	0.0409344	0.0245119	0.934046	5.85951	0.940077	0.0762592	0	0.385843	0.0288375	0.0468783	1.1915	0.878449	0.474423	22.4443	7.1291	10.2678	0.747927	1.96318	2.92525	1.29046	2.42485	22.1714	0.213368	0.737992	0.248072	0	2.06249	0.944598	0.549677	0.0213037	1.38586	0	0.258452	2.6406	0.112542	0.175607	0.213368	0.473938	0.245119
TCGA-2Z-A9JS	1.34795	1	0.970269	0.0750756	5.09318	0.0226349	10.9996	0.084388	0.0300054	0.402115	0.0928797	0.117414	0.433783	5.63235	0.459554	0.749803	0.0747974	0.106118	0.617969	0.0275765	2.90903	2.66299	0.215292	22.5921	0.886835	7.29334	0.0998258	0.530289	2.3161	1.10615	3.07274	30.3482	0.161376	1.3396	0.268035	0.439797	1.77144	0.842004	0.571639	0.0322252	0.539059	0.0392263	0.586424	2.02244	0.321129	0.275122	0.430337	0.517767	0.278086
TCGA-4A-A93X	1.06849	0	0.953563	1.01891	7.98832	0.0494337	7.3439	0.0708846	0.0218436	0.279428	1.18327	0.114718	2.13157	3.12341	0.160962	0.0629823	0.17969	0	0.508092	0	0.552454	1.99957	0.104487	134.624	0.735989	11.621	0.0363359	2.23905	1.50075	0.757892	0.0351347	45.7399	0.26433	1.03616	1.71711	0.123701	0.0721783	9.39884	0.9647	0.0263919	0.457832	0.0285562	0.213454	0.938599	3.77283	0.305607	0.32307	0.26095	0.253054
TCGA-A4-A5XZ	1.31233	0	0.239977	0	5.25454	0	23.0038	0.112386	0.0164916	0.241103	0.255243	0.0101895	0.541547	3.93023	0.214456	0.285305	0.0246662	0.0437436	1.48646	0.123418	1.01667	2.61851	0.197216	15.0653	2.33963	4.53929	1.31679	1.36985	2.03577	0.536438	0.318316	58.0064	0.133044	0.552204	0.0441953	0.120861	0.697521	1.10788	0.285623	0	0.237023	0	0.322311	0.875369	1.50556	0.23464	0.177392	0.394028	0.152842
TCGA-BQ-7044	10.3014	0	1.17957	0.188336	4.00245	0.122301	10.2689	0.055534	0.189146	0.263358	0.167282	0.228165	10.2849	4.0227	0.218634	0.10388	0.673574	0.143344	0.818383	0.471836	0.313222	2.62673	0.0646258	22.0267	0.255559	9.30603	0.0599308	0.748148	1.98833	0.273445	0.709882	30.1596	0	0.100529	0.386198	0.474061	1.48809	2.81855	0.358785	0.877848	0.647252	0.0117748	0.176031	0.751275	0.0313576	0.0662105	0.193766	0.215199	0.208687
TCGA-BQ-5891	0.0794521	0	4.11603	0.0318482	3.38327	0.115225	13.5485	0.275374	0.212146	0.403197	0.394009	0.12059	1.02524	4.70375	0.441396	0.09787	0.355378	0	0.21589	6.50094	1.01944	2.79097	0.487095	47.083	0.18058	28.8129	0.0564634	1.34974	1.51775	0.515249	0.51867	44.5522	0.136916	0.236782	1.12188	1.74696	0.773904	1.79678	0.0881809	0	0.279494	0.232965	0.110564	0.857951	0.0262608	0.128784	0.114097	0.0675828	0
TCGA-DW-5560	4.07123	0	0.484498	0.187443	2.94787	1.01723	18.3957	0.286326	0	1.46032	0.360724	0.277721	0.422899	4.70215	1.29892	0.576014	0	0.0883156	0.145214	0	2.42101	3.42551	0.0398166	18.0393	4.54644	5.71074	0.720017	0.382484	2.80507	0.180506	1.57987	5.97267	2.01456	3.62331	0.386653	0.23292	2.02436	1.33072	0.663153	0.0134095	4.23703	0.087055	1.62682	2.01979	0.528072	0.311869	0.940126	2.58543	0.308579
TCGA-BQ-5893	0.660274	1	4.88959	1.62696	0.295839	0.0698368	0.929906	0.597509	0.493746	0.338364	0.0636815	0.514797	3.67097	5.53838	0.321031	0.0593182	1.78467	0.409265	0	9.0877	0.78047	0.194435	1.47612	93.6462	1.45931	21.3193	0.068444	1.07258	5.92718	0.312288	0.0165454	19.1033	0.248952	0.0574047	0.13783	0.0479723	1.6315	3.51633	0.142522	5.88272	0.190959	0.497555	0.134024	0.571997	0.0238746	0.390275	0.0553226	0.0409614	0.142999
TCGA-SX-A7SM	0.994521	1	1.22611	0.183365	5.06472	0	10.0984	0.279868	0.029739	0.054347	0.460275	0.0183745	0.442215	7.24478	0.219143	0.171495	0.02224	0	0.0324255	2.9811	1.33975	8.20713	0.355635	52.7238	2.1095	4.85638	0.148409	1.65558	3.97922	0.741632	0.0717515	14.3304	0.239915	0.497888	0.504744	3.74471	0.78614	3.8186	0.154517	0.0598857	0.320564	0.0583169	0.387478	1.05235	0.103536	0.155145	0.159943	0.532906	0.551234
TCGA-A4-7286	1.51781	0	0.587223	0.0432733	6.55409	0	23.9392	0.235721	0.32284	1.17996	0.499665	0	0.375047	2.99204	0.139939	0	0	0	0.440006	0.572219	1.08442	2.61531	0.579104	17.424	1.00189	5.55382	1.34258	8.84367	1.50901	0.350044	0.908739	52.8969	0.976676	0.450414	0.216292	1.20988	1.01343	1.40696	0.0698919	0	0.0724994	0.105513	0	1.42802	0.0156106	0.0574165	0.10852	0.160698	0.187002
TCGA-B9-A5W9	0.0136986	0	1.01508	0.0106862	4.06874	0.180422	13.0444	0.588571	0.0099655	0.327809	0.154237	0.0554153	0.185232	2.93789	0.302378	0.0574677	0.0149052	0.0264332	0.0796821	0.0549527	1.81155	4.74154	0.119173	39.2646	0.600858	2.62016	4.60847	4.01556	1.25262	1.96655	1.79527	122.331	0.160791	0.945437	0.480711	0.683859	1.40937	1.60163	0.138076	0.0481623	0.370004	0.0390838	1.10367	2.72039	0.0424048	0.0685307	0.160791	0.317469	0.415615
TCGA-SX-A71S	4.12055	0	0.54173	0.0864952	2.77824	0.0280839	10.3562	0.140946	0	0.0453561	0	0.046004	0.192217	3.65842	0.344262	0.930304	0	0.16458	0.153347	0.06843	1.51043	2.19154	0.742001	19.3045	1.14434	6.06671	0.165143	0.657946	2.03504	0.430567	1.63675	65.4144	0.200225	1.38507	0.155194	0.223229	2.37831	0.728125	0.236417	0.0099957	1.21875	0	0.485063	2.13291	0.316828	0.0588538	0.43382	0.741241	0.34503
TCGA-2Z-A9JO	2.6	0	0.07043	0.0311405	5.42887	0.361466	5.17468	0.0235599	0.464648	0.636846	0.404517	1.49823	0.836668	2.28131	0.100704	0.418667	0.0217176	0	0.0633278	0.00571921	2.9838	4.0856	0.347282	17.6591	0.566488	0.119304	9.9514	1.745	2.09988	0.787188	1.0977	2.8941	0.70284	0.162065	2.24394	1.31566	0.0575756	0.370421	0.477812	0.0350875	0.721718	0.0569472	0.189189	0.734027	0.584158	0.0929663	0.35142	0.057821	0.269143
TCGA-BQ-7053	4.15342	0	1.67314	0.015412	2.63417	0	17.8897	0.130594	0.100609	0.131328	0.0444896	0.0355211	0.173648	2.24544	0.155751	0.0414413	0.0429938	0.0571847	0.250737	0.0141527	1.65849	4.36621	0.687505	11.688	0.68817	6.11122	3.56235	2.90841	3.33149	1.04411	0.739778	13.2281	0.173925	0.240627	0.166906	4.44789	0.0854858	0.727202	0.410725	0.0520964	0.40453	0.0845527	0.234082	0.926374	0.442006	0.115879	0.1546	0.114467	0.133204
TCGA-A4-7585	2.93151	1	1.51218	0.847699	3.18968	0.0755932	10.8974	0.245696	0.0334028	0.122085	0.275722	2.42842	16.7359	3.08589	0.0675681	0.385245	0	0.0295333	0.0728405	0.00877108	0.633601	2.76006	0.612487	17.0578	0.947756	14.5458	0.111128	1.39712	2.68368	0.289739	0.197	7.93698	0.269472	0.434954	1.39245	0.140943	0.941856	2.225	0.0192837	0.0448423	0.246705	0.203782	0.435214	0.0281429	1.4558	0.327394	0.149707	0.310364	0.257977
TCGA-2Z-A9JT	1.87397	0	0	0.0819903	6.10557	0.0692151	22.896	0.337449	0.0305844	1.90033	0.0946719	0.0377936	0.284242	6.47891	0.0530289	0	0	0	0.933725	0.132512	4.35106	6.3262	0	56.2608	3.03726	1.25646	5.90162	0.270261	5.64936	0.0663231	0.639524	26.4635	2.96083	1.70681	0.163924	0	0.646791	0.54616	0	0	0.98903	0	0.398493	2.47376	0.22479	0.101535	0.0822452	0.12179	0.70863
TCGA-B9-7268	1.83836	0	0.510253	0.00512744	6.42307	0.0216426	20.2917	0.0620679	0.0765066	0.174766	0.0296026	0.0354526	0.373289	4.18679	0.257012	0.110297	0	0.0507329	0.382332	0.0640353	1.57215	1.97295	0.228726	18.05	0.305264	9.46837	0.477247	1.77464	1.3227	1.18208	1.12291	62.655	0.694357	0.587065	0	0.0127429	0.353924	0.983999	0.28157	0	0.32071	0	0.124603	2.22385	0.151675	0.102049	0.205735	0.0380821	0.0886315
TCGA-BQ-5886	2.16986	0	0.692613	0.0546853	5.52169	0	13.8689	0.0529575	0.122394	0.372785	0.0315718	0.0693202	0.082152	4.03317	0.00884222	0.235268	0	0.0270539	2.30573	0.0642777	1.04796	4.13127	0.0731826	16.0647	0.614967	1.96937	2.9861	0.306437	2.88112	0.199061	0.114839	23.0078	0.905113	0.569198	0.0273332	0.0611577	0.633607	1.1969	0.0353295	0	0.305397	0	0.132892	1.05699	0.374822	0.159629	0	0.162462	0.661693
TCGA-G7-6790	4.31507	0	0.613138	0.0677746	4.58599	0.0190714	27.5393	0.109388	0.0337088	1.20123	0.339115	0.0624817	0.417705	2.02322	0.0730576	0.242984	0	0	2.07047	0.152687	1.06568	3.03111	0.201554	10.0909	1.28521	7.02795	3.14011	1.99573	0.937768	0.67616	0.365983	30.4711	0.407911	0.517321	0.278533	0.0336872	0.490094	0.730943	0.102167	0.0678797	0.156444	0.0110169	0	0.298208	0.456388	0.245797	0.0679852	0.0335579	0.429562
TCGA-B3-3926	2.41918	0	1.60093	0.0663609	1.18657	0.0933682	9.0931	0.129421	0	0.25132	0	0.042485	0.289703	2.20922	0.536504	0.951665	0	0.0364778	0	0.167919	0.499986	1.68596	0.657833	15.4269	0.585306	1.07345	0.457531	0.82636	1.61709	1.10343	0.199083	36.2464	0.221891	0.844218	1.36362	4.70946	0.65437	0.900469	0.11909	0.033232	0.642374	0.215743	0.268776	0.0695209	0.361751	0.153272	0.221891	0.383343	0.382365
TCGA-BQ-5889	0.90137	1	0.684202	0.191983	4.51581	0.12278	6.89076	0.207748	0.0434028	0.317268	0.0671751	0.147492	0.28236	6.35939	0.583219	0.0625723	0	0.805872	0.236618	0.0470123	0.977653	3.63323	1.86852	21.6096	1.65482	1.82764	0.794187	0.172589	7.68466	0.32942	0.314154	1.55206	0.700291	0.423877	1.3473	7.05565	0.831819	1.74389	0.187926	1.09251	0.825233	1.33341	0.353442	1.50844	0.667386	0.156955	0.175073	0.777753	0.251407
TCGA-KV-A74V	0.950685	0	0.0576815	0.00637596	4.02371	0.0807374	32.9535	0.185235	0.0237839	1.04314	0.625782	0.0440852	0.361032	3.79972	0.123713	0.0685769	0.0355731	0.0315431	1.96222	0.0327879	3.38359	5.38839	0.0853262	25.549	16.8287	1.61219	2.05731	2.64811	2.59842	0.90258	0.286918	46.7635	1.63092	0.464554	0.0637376	0.00792288	0.188616	0.283147	0.30894	0.0957878	0.413044	0.0310928	0.0774719	0.541045	0.345015	0.188937	0.191873	0.662969	1.87362
TCGA-A4-8518	1.64384	0	0.147449	0.0407465	2.61427	0	9.62975	0.251552	0.0911968	0.277765	0.893928	0.85459	0.612122	1.90505	0.079061	0.0876503	0	0	1.77879	0.0718409	1.2974	2.9387	0.218116	18.8966	1.72505	10.1156	0.40454	0.805865	0.938132	0.263683	0.293375	22.0974	0.367859	0.763406	0.135775	0.0101265	0.381703	1.00815	0	0	0.145634	0.0198703	0	0.576272	1.24649	0.111732	0.12262	0.302629	0.2113
TCGA-Q2-A5QZ	1.1726	0	0.139226	0.115422	2.85695	0.454709	14.9686	0.754482	0	0.786821	2.48779	0.0798061	0.417926	11.9076	0.223955	0.165524	1.67432	0	0.062593	0.073487	0.703266	5.61937	0	70.0358	2.08696	0.353758	0.0954944	0.456552	10.5715	0.155611	0.115422	13.7305	0	0.560645	1.41023	3.24142	1.7831	5.93119	0	0.277443	0.189079	0.0187621	0	0.435306	0.483	0.265453	0.115781	0	0.731556
TCGA-2Z-A9J5	8.35616	0	0.0981079	0.281959	5.77156	0.0915483	22.0176	0.0787644	0.0202265	1.03497	0.0626096	0	0.187978	5.67724	0.403302	0.116639	0	0.1073	0.352859	0.00796677	1.98228	3.26614	0.0483758	25.357	5.45203	0.706299	7.80586	1.07239	4.79315	0.570201	0.162668	16.0309	0.815871	2.59617	0.271021	0.188659	2.45953	1.44477	0.350307	0.260674	0.775203	0.0528843	0.79061	2.70959	0.156485	0.282983	0.108783	0.724894	0.937281
TCGA-2Z-A9JE	4.73425	0	0.741285	0.00744905	4.71659	0.0628839	15.3625	0.103697	0	0.558574	0.0430061	0.0515049	0.593956	12.4102	0.445649	0.480712	0.0831203	0.0368519	0.111089	0.0601954	1.33965	2.37105	0.166145	40.2937	3.0551	3.70998	3.18934	0.982159	6.47835	0.120513	0.737456	49.7472	0.112083	0.775342	0.471611	0.0925633	1.19362	0.555274	0.433122	0.0223818	1.11488	0.0363258	0.181021	1.15886	0.123612	0.168022	0.261527	0.719224	0.321905
TCGA-BQ-5892	0.99726	0	1.44731	0.102846	2.5781	0	9.93634	0.411525	0.170507	0.194747	0.461817	0.395058	1.40636	2.44559	0.240202	0.18436	0	0.254398	0.426042	10.8336	1.22969	5.26031	4.12899	25.6321	2.7591	7.44251	0.709078	2.84388	1.23867	0.138655	0.0685637	12.3444	0.601797	0.416297	0.333181	1.27798	0.225364	0.416849	0.0738261	0.643782	0.0893438	0.153247	0	0.269357	1.39335	0.811173	0.0859711	0.0424358	0.0493822
TCGA-IZ-8196	1.77808	0	0.652964	0.112275	2.51363	0.101551	7.42031	0.160179	0.0149576	0.164007	0	0.129384	0.787732	3.01015	0.272311	0.690046	0.0671154	0	0.076108	0.011783	0.898461	2.06798	0.822808	13.0203	4.08487	7.03588	0.149289	0.608	2.69549	1.07039	0.818004	66.921	0.120669	0.584313	0.133615	0.12955	0.81057	0.496053	0.284961	0.0120481	0.546397	0	0.389775	0.415876	0.844771	0.13833	0.482675	0.714754	0.554501
TCGA-2Z-A9JN	2.0274	0	0.209647	0	1.26745	0.146723	0.250264	0.0175325	0.605109	0.0394934	0	2.05629	0.0602538	1.39248	0.477747	0	0	0.42992	0.69119	0.00425605	1.8276	1.23716	1.0079	18.2268	0.114972	1.39832	4.67338	0.840254	2.57523	0.866985	0.156423	0.0253376	0.43586	0.36181	1.38995	0.921479	0.685535	0.0918852	0.131	3.24647	0.588847	0.0706305	0.0703941	0.300432	0.00835984	0.107617	0.203401	0.0860572	0.050072
TCGA-2Z-A9J8	7.64384	0	0.793681	1.12502	5.28682	0.152479	28.6643	0.0593465	0.0288758	0.985032	2.44314	0.0892057	2.37352	2.34484	0.183577	0.499552	0.3887	0.0765923	0.916545	0.0341207	1.47583	3.31129	0.0920833	25.3362	0.785173	12.2581	0.352248	1.4119	3.72062	1.04363	0.170302	21.1256	0.155301	0.590868	5.59739	0.0256509	1.7302	12.5229	0.966875	0.217084	0.79544	0.0629159	0.564348	1.41107	1.16914	0.276176	0.336486	0.421617	0.133809
TCGA-2Z-A9J7	0.380822	1	0.21871	0.0564097	6.17893	0.136058	20.5722	0.219485	0.0300603	0.933881	0	0.139297	0.176935	6.47401	0.221511	0.260022	2.40539	0.039867	0.437011	0	1.47302	6.63177	0.215686	49.141	2.1323	5.12497	2.50021	0.982829	2.99296	0.847425	2.15163	17.9744	0.363761	2.34858	0.0805575	0	0.556243	2.93962	0.546653	0.0242131	0.891074	0	0.293748	3.07721	0.23838	0.417001	0.202089	0.837922	0
TCGA-BQ-5879	1.90959	1	4.79476	2.4537	0.375762	0	0.612714	0.187717	2.92161	0.240863	0.0906629	0.0859589	10.8202	2.33963	1.3648	0.168902	1.27041	0.135956	0.0106451	7.85918	0.10417	0.138408	2.39926	40.978	0.10388	13.0253	0	1.78583	4.15986	0.317573	0.0353332	4.32683	0.295359	0.12259	0.0654094	0.0292705	3.0583	1.84929	0.0634086	6.71784	0.228017	0.641358	0.0954047	0.814347	0.0311576	0.177108	0.0196906	0.0583164	0.101793
TCGA-P4-A5ED	7.71507	0	0.213271	0.157162	3.24819	0	11.5523	0.0903667	0	0.53568	0.0907355	0.0452777	0.199777	6.31301	1.00377	0.169037	0	1.47727	0.0745751	0.288641	5.05051	1.69389	0	16.97	3.27485	0.451583	0.438846	0.103609	11.6609	0.572088	0.259318	0	0.354715	0.899712	0.366586	3.71056	1.23979	0.847492	0.228454	10.6958	2.98415	0	1.24125	2.77841	0	0.493518	0	1.22562	1.35833
TCGA-B9-5156	3.66575	0	2.31873	0.192229	5.85775	0	10.8783	0.0840284	0.0697144	0.800804	0.0924839	0.0492269	0.580027	5.23915	0.0690712	0.287157	0.0148957	0.052833	0.832514	0.00784542	1.05476	1.71577	0.762223	13.8749	0.282578	8.38741	0.530136	1.24967	1.43579	0.561516	0.224267	48.2242	0.0803444	0.222315	0.12455	0.0265408	1.43481	0.338754	0.189734	0.0721978	0.268381	0.0260394	0.0648806	0.730013	0.123281	0.155868	0.0803444	0.158634	0.415352
TCGA-B1-A656	1.69315	0	0.053179	0.146956	4.21661	0.0248117	13.925	0.199238	0.230238	0.52093	0.237561	0.040644	2.13296	5.82564	0.114057	0.189672	0.0819907	0	0.0717246	0.0431836	0.953173	1.80001	0.13111	46.9343	3.03302	0.608051	0.255327	1.27883	3.66995	0.23775	0.0176348	5.09029	0.176896	0.367107	1.31236	2.17672	0.376767	1.47304	0.284824	0	0.380803	0.0573315	0.0714245	1.49644	2.53618	0.116992	0.0589653	0.218292	0.660464
TCGA-KV-A6GD	1.53425	0	0.320981	0.262555	3.58999	0.059904	14.4071	0.163207	0.185291	0.870718	0.245809	0.0572416	0.0656012	6.00453	0.401584	0.228967	0	0.105317	0.596468	0.020852	1.65274	2.98062	1.26618	24.3186	2.72256	1.49523	0.660481	0.608152	2.47451	0.688813	0.489629	16.6035	0.427088	0.590881	0.200986	0.317438	0.594769	0.810324	0.275066	0.127927	0.388362	0.294138	0.344887	2.00717	0.240628	0.216552	0.0711813	1.00136	0.490643
TCGA-HE-A5NJ	4.72877	0	1.07785	0.13238	5.43023	0.111754	20.5129	0.208321	0	0.0902423	0	0.350871	0.504826	7.23535	1.3057	0.711912	0.553937	1.76826	0.251263	0.0291752	0.975716	3.30694	0.472421	11.8946	6.83046	11.3098	0	0.916354	1.40158	1.28501	0.992852	53.4963	0	2.20463	0.0441116	0.180948	2.57811	0.776843	0.427622	0.0198879	1.07937	0.387337	1.2868	1.80983	0.133716	0.117098	0.331979	0.983203	0.915315
TCGA-B9-A8YI	1.02466	0	0.492807	0.0700374	2.8893	0.032847	7.63412	0.197821	0.0145143	0.106097	0.449279	0.125549	0.998193	1.07613	0.138411	0.167398	0.217087	0.0384987	2.13116	0.102903	0.573572	4.5072	0.173569	17.813	0.514777	0.298136	2.02809	3.23205	0.353105	0.188847	0.233458	47.9202	0.234184	0	0.0648271	0.00966997	0.0575519	0.259188	0.150826	0.011691	0.391132	0	0.189111	0.146745	1.42611	0.0963698	0.117092	0.173392	0.0672581
TCGA-A4-7996	1.3863	0	1.01705	0.314005	2.96018	0.0981773	13.359	0.227594	0.144607	0.290691	0.0447621	0.142955	0.609249	3.34411	0.1379	0.458646	0.0108143	0.0191783	0.162926	0.0370224	4.11448	3.15511	0.311272	19.4839	0.820604	10.619	0.264603	0.996706	1.68735	1.22298	1.66307	55.6102	0.291649	0.605251	0.122717	0.0433543	0.401377	0.946849	0.388195	0	0.32041	0.0756182	0.235516	0.785844	0.38318	0.342908	0.213876	0.43188	0.234535
TCGA-B1-A657	1.75616	0	0.302484	0.10588	6.47668	0.0940866	17.3322	0.121422	0.0415746	0.265916	0.0965183	0.0706396	0.0708364	7.35753	0.162189	0.479493	0.0155455	0.0551376	0.279537	0	1.59364	2.06005	0.372878	13.0156	2.50669	3.43726	0.691577	0.734751	2.28509	0.473316	0.651997	8.70074	0.670794	1.45008	0.529217	0.00692465	1.04406	1.16665	0.162009	0	1.15148	0.0135876	0.406265	2.65336	0.104536	0.192243	0.111799	0.703604	0.722451
TCGA-UZ-A9PK	9.78356	0	0.291696	0.457855	5.81952	0.081658	13.6767	0.0975766	0	0.879197	0.111691	0.156058	0.231012	6.45462	0.10427	0.485512	0.0719574	0.446638	0.524563	0.450052	1.50195	3.60507	0.115065	14.4939	3.88189	3.26115	0.960354	1.08408	1.95614	0.860707	1.19945	29.6133	1.16437	2.14789	0.0537203	0.0160264	1.6851	0.603434	0.624924	0.019376	0.576212	0.0314474	0.15671	2.70567	0.0930529	0.199647	0.129374	0.287369	0.501613
TCGA-BQ-7062	0.317808	0	0.415714	0.0292421	3.83139	0.052898	13.8951	0.101136	0.0389572	0.313249	0.0723536	0.173304	0.371711	4.12629	0.17562	0.359445	0	0.165333	0.634315	0.21789	3.02974	1.96087	1.04355	13.8999	0.552678	4.72128	0.933176	0.757344	1.17943	0.743421	0.726874	53.659	0.565707	0.739182	0.21576	0.0571006	0.772365	0.536665	0.0809652	0.244759	0.499249	0.12223	0.203034	1.28009	0.307426	0.0757512	0.0628564	0.24821	0.252735
TCGA-5P-A9KE	2.25753	0	0.212631	0.0470073	5.87741	0	19.0206	0.145813	0.0109593	0.720999	0	0.223453	0.0746917	3.48238	0.0380037	0.442391	0	0.0290693	0.804589	0.0215832	2.89303	4.62252	0	19.6046	1.51591	3.1516	1.93242	0.503581	0.849233	0.665435	1.16343	29.7072	0.265238	0.73392	0.0489491	0.379679	1.75272	0.885334	0.132865	0	0.702235	0	0.142792	0.858723	0.741898	0.218298	0.147354	1.04739	0.203139
TCGA-G7-A8LB	1.49863	0	0.150922	0.00834125	4.75511	0.246455	15.8193	0.0858255	0	0.341169	0.433413	0.0192246	0.0481953	11.1503	0.323692	0.0897147	0.0465379	0	0.542812	0	1.40174	5.34368	0	23.4994	1.37944	1.18239	0.155276	0.247454	4.08623	0.371104	1.72664	21.5599	2.13363	6.33791	0	0	0.884201	0.555634	0.646665	0	3.52165	0	1.01351	8.0219	0.61385	0.191836	0.334687	0.867319	1.08138
TCGA-BQ-5877	0.739726	1	3.09802	0.0929498	5.23809	0	9.08025	0.165813	30.4115	0.0666978	0.395413	0.0394629	0.881908	3.88186	0.435059	0.0526172	1.13271	0.0242021	0.0331621	4.86253	0.259614	1.61137	1.11296	41.8409	0.291252	7.15955	0.0303561	1.35455	1.8786	0.652951	0.425612	4.74981	0.147219	0.10184	0.383082	8.99693	2.18285	2.90185	0.600503	0.0661458	0.202171	0.477133	0	1.26845	0.367078	0.0627464	0.245365	0.145337	0.25369
TCGA-A4-8516	0.0630137	0	1.01072	0.0297926	2.86721	0.157191	13.617	0.0991762	0.0138917	0.355413	0.129002	0.0514986	0.464778	4.29155	0.0843017	0.480654	0	0	1.11075	0.0328299	1.27361	2.34075	0.332249	13.9535	0.985395	5.0792	3.00409	2.08683	0.744763	0.783238	0.513922	67.4291	0.336209	0.697723	0.0744558	0.0277656	0.220334	0.212632	0.0962377	0	0.549054	0	0.361999	2.31744	0.0429901	0.0988246	0.11207	0.387227	0.19312
TCGA-SX-A7SN	1.58356	0	0.433695	0.162994	4.43716	0.0404698	11.9042	0.220517	0.0536478	0.653596	0	0.0441956	0.243753	7.79736	0.21704	0.412492	0	0.189732	0.363963	2.78925	1.58296	2.25991	0.0427699	22.5799	1.77588	3.96711	1.36836	0.979727	3.15814	0.620461	1.8984	26.8788	0.144265	0.0997964	0.0798715	0	1.81997	0.380164	0.340684	0.201658	1.75626	0.093512	0.116499	2.1244	0.117599	0.24595	0.240442	1.35299	0.414333
TCGA-UZ-A9Q1	2	0	0.534811	0	4.59498	0	18.4855	0.228994	0.0551299	0.120897	0.13652	0.0749372	0.225438	2.27731	0.0573522	0	0.329826	0	0.649189	0.0304002	1.04573	3.79315	0.474676	8.67173	0.312846	3.35195	0.623603	5.84589	1.23192	0.597752	0.319229	69.2644	0.444752	0.30766	0.0787949	0.0514215	0.247747	1.36889	0.229154	0	0.32354	0	0.14366	0.418038	2.45676	0.128115	0.0593003	0.131719	0.408748
TCGA-2Z-A9JI	4.29315	0	2.15811	0.147341	4.68605	0.0888449	14.1765	0.403425	0.157033	0.191315	0.891157	0.0565975	0.956729	5.79835	0.635303	0.603706	4.20811	0.138842	0.0190244	0.00515434	1.13769	5.85174	0.250385	100.34	1.34596	7.71458	0.0435365	3.35345	6.30236	0.851327	0.736703	4.69486	0.316711	0.438174	3.55366	14.8214	0.588075	3.96151	0.0453283	0.379464	0.321299	0.376366	0.852514	0.0992293	0.0607456	0.214115	0.351901	0.729543	0.303201
TCGA-DW-7836	2.99452	0	0.717739	0.0595026	7.3641	0.111625	18.3519	0.092036	0	0.225347	0.07634	0.114283	0.427845	8.22837	0.245874	0.142219	0	0.0981236	0.0537802	0.0874251	2.43649	2.4374	0.50137	23.4366	0.874693	5.95236	0.205123	1.13323	3.92768	1.12309	2.83629	31.6329	1.29323	1.10105	0.0881217	0.156094	2.10249	0.566234	0.363061	0.07946	0.605523	0.032241	0.321331	1.71424	0.181263	0.102343	0.364758	0.589244	0.571414
TCGA-2Z-A9JD	2.90411	0	0.137904	0.0609742	4.08041	0	10.0047	0.0553572	0.0142156	0.467612	0.13201	0.0878319	0.105692	1.63116	0.0369716	0.0819764	0.0850476	0.0377064	0.42366	0.0111984	1.39318	4.17645	0.203997	22.5481	1.05879	2.1316	4.39835	1.13055	1.17201	1.10976	0.114327	71.6343	1.03214	0.317328	0.0126986	0	0.281838	0.132971	0.147722	0	0.272414	0.0185841	0.0926094	0.215587	3.62387	0.124725	0.152909	0.396254	0.131748
TCGA-5P-A9JY	4.13151	1	0.0787453	0.0174086	6.76562	0.220441	24.4525	0.0842926	0.0487038	1.00872	0.100506	0.0401226	0.150879	8.2538	0.351855	0.468097	0.0242817	0.0861235	0.955862	0.05755	3.13079	5.03265	0	30.7767	3.97296	2.56774	1.51231	0.430373	2.42825	0.739307	1.07063	9.63124	0.916791	1.63079	0.159524	0.0108161	1.39475	1.44954	0.224937	0	1.8083	0	0.951863	6.48345	0.546365	0.40422	0.305597	2.13337	1.42937
TCGA-DW-7837	3.12877	0	0.5454	0.0430621	4.52924	0.0363524	11.0771	0.218933	0.0160632	0.29355	0.0994452	0.0396992	0.457812	3.77142	0.125331	0.463157	0.0240254	0.340858	0.969126	0.151847	1.49809	3.47874	0.345767	17.6735	0.968515	4.2564	1.44291	0.823273	1.80197	0.627003	1.111	34.0504	0.777527	0.627503	0.100444	0.0963176	0.65817	0.273189	0.222562	0.828075	0.182769	0.0629987	0.627878	0.527818	0.341758	0.045709	0.475156	0.127931	0.223308
TCGA-PJ-A5Z9	1.47945	0	1.18153	0.108836	3.33116	0	34.2903	0.237143	0.0202993	0.519347	0.502679	0.12542	1.34574	9.74696	0.193578	0.117059	0.0303612	0	0.545948	0	2.34237	3.28886	0.0970997	25.8709	2.73582	2.96045	8.57683	2.29601	2.63383	1.14451	1.43663	32.7959	0.163761	1.69925	0.145065	0.378676	1.1537	0.500586	0.10547	0	0.802305	0	0.52897	1.64187	0.204163	0.211797	0	0.242501	0.564392
TCGA-B9-4117	0.0383562	0	0.660326	0.145981	2.36071	0.231066	12.29	0.235615	0.0226894	0.207321	0.245817	0.105141	0.189781	3.16425	0.324556	1.30842	0	0.0902746	0.148435	0.34407	2.58231	1.45206	0.75973	18.341	0.563308	8.08617	0.339687	0.741837	0.567325	1.69749	0.802897	24.3674	0.0915219	1.45615	0.344559	1.06572	1.90432	1.43741	0.314371	0	0.930743	0.074155	1.18251	0.258074	0.58806	0.365865	0.274566	0.632461	0.420565
TCGA-B3-4103	2.54795	0	1.49962	0.241111	4.35081	0.190821	12.4523	0.0820873	0.0421596	0.205454	0.0870013	0.0347315	0.269919	3.20026	0.19493	1.13456	0	0.298206	1.51184	0.271227	1.79934	3.22558	0.873889	13.4426	0.747637	11.027	0.280523	1.16731	0.658451	0.761868	1.13021	63.4346	0.453489	2.19593	0.0502142	0.0187256	0.780132	1.85228	0.292069	0.0339589	0.925728	0.0918591	0.915516	1.13667	0.282684	0.336577	0.415698	0.783457	0.390729
TCGA-WN-A9G9	2.16712	0	1.93697	0.0599501	2.33304	0.0722986	14.8699	0.430235	0	0.700583	0.395558	0.14804	0.128659	9.58735	0.221565	0.276341	0	0.296584	0.232219	0.0566244	1.16148	1.40615	0.305631	22.3426	1.64294	0.918707	1.43485	0.338761	8.3622	0.138555	0.0256929	4.19506	2.31955	0.178285	3.48161	2.07522	0.337803	1.43981	0.138324	0.0643319	0.803515	0.0417644	1.24874	1.04974	2.42219	1.4583	0.386591	2.54432	0.22206
TCGA-DW-7840	0.312329	0	0.646909	0.158906	4.7968	0.0335365	17.9802	0.187547	0.0148189	0.866595	0.0458709	0.0457799	0.376441	7.37711	0.526724	0.769103	0.221643	0.353761	0.323152	0.169269	1.0541	5.45015	0.56708	19.771	3.62652	7.42722	0.394412	0.969017	2.04293	0.321352	0.548224	34.4011	0.358649	1.24049	0.675116	0.148094	0.959746	0.970305	0.359314	0.942976	0.656695	0	0.675781	2.95905	1.13502	0.122991	0.478199	0.944167	0.618029
TCGA-B1-A654	1.68767	0	0.506304	0.0159901	5.58367	0.0674931	15.3856	0.183883	0	1.85305	0	0.0368534	0.175541	8.73952	0.297331	0	0.0446064	0	0.0541962	0.0587342	1.97998	4.14745	0.0356646	55.4511	5.71186	1.25584	1.04182	0.685197	7.45705	0.452712	2.23062	13.6718	1.44358	1.66435	0.386295	0.168892	1.4782	0.925662	0.232435	0.432403	4.66139	0	0.38858	4.25908	0.403785	0.0990091	0.200498	0.534421	0.691001
TCGA-Y8-A8S1	1.10685	0	0.155136	0.137186	7.95407	0.108573	8.66219	0.0934114	6.90848	0.701389	0.0495016	0.207494	2.49687	1.91968	0.0277275	0.184439	0.0956746	0	0	0.138575	1.03642	0.544106	1.33867	25.1768	0.170155	0.427033	1.75572	0.960927	4.13548	0.138715	0.565894	1.01247	0.387036	0.17849	0.414274	2.15219	0.443876	0.203981	0.110787	0.0772871	0.727826	0.0418125	0	0.485052	0.303122	0.0985962	0.043004	0	0.0741051
TCGA-A4-A4ZT	1.4137	0	0.174946	0.116028	3.08145	0.0816246	20.4528	0.169714	0.018034	0.329564	0	0.055712	0.32403	5.34835	0.328316	0.103996	0.0809189	0.52618	0.471914	0.0426191	2.53707	3.06793	0.301923	7.37336	2.30259	5.92694	2.99988	1.01989	2.03929	0.469285	0.89922	84.1097	0	0.90577	0.386628	0.0120149	0.572065	0.168688	0.281101	0.0145261	0.431982	0.0235759	0.352454	0.592573	0.237188	0.188162	0.145486	0.646316	0.668544
TCGA-A4-A5Y0	0.690411	0	0.291018	0.656234	5.14959	0.108624	11.7712	0.0700918	0.0119996	0.701722	0.334295	0.200179	0.535297	3.79175	0.176847	0.0691976	0.07179	0.127314	0.148281	0	2.44686	1.66549	0.0573989	49.4947	0.212794	10.8945	0.0798434	0.742244	2.53544	0.546449	1.25456	28.6159	0.096805	0.200896	1.71505	0.935367	2.28387	2.69383	0.166259	0.502605	0.244321	0.0156871	0.234519	0.940234	0.394555	0.221947	0.161342	0.334485	0.11121
[truncated: 64 more columns]
